# Supplementary material for: Genome diversification of symbiotic fungi in beetle-fungus mutualistic symbioses
Source: ISME J. 2025 Feb 27;20(1):wraf039. doi: 10.1093/ismejo/wraf039 (PMC13322289; doi:10.1093/ismejo/wraf039)
Supplement: Supplementary_material_wraf039 [file supplementary_material_wraf039.zip]

Archive with 3 entries (3 files):
- FigureS1_R4_wraf039.pdf
- Genome_diversification_of_ambrosia_fungi_Suppl_Legend_wraf039.docx
- Supplementary_tables_mod_R4_wraf039.xlsx
