# Supplementary material for: Genome diversification of symbiotic fungi in beetle-fungus mutualistic symbioses
Source: ISME J. 2025 Feb 27;20(1):wraf039. doi: 10.1093/ismejo/wraf039 (PMC13322289; doi:10.1093/ismejo/wraf039)
Supplement: Supplementary_material_wraf039 [file supplementary_material_wraf039.zip › Supplementary_tables_mod_R4_wraf039.xlsx]

## Sheet: Table S1
Table S1. Fungal isolates used to generate genomic data in this study
Catalog Number	Species	Taxonomy	Ambrosia	Isolate information	BioSample Accession no.	Source	Substrate	Substrate information
2021-000003	Harringtonia lauricola	Ophiostomataceae	Y	ex. mycangia of Xyleborus glabratus	SAMN40261008	Forest Entomology lab, UF	Smith_PL571	Clay County, FL
2021-000005	Leptographium procerum	Ophiostomataceae	N	ex. body surface of Xyleborus festivus	SAMN40261009	Forest Entomology lab, UF	Hulcr_15280	Euphorbiaceae; Haikou, Hainanm China; You Li
2021-000006	Ambrosiella roeperi	Ceratocystidaceae	Y	ex. mycangia of Xylosandrus crassiusculus	SAMN40261010	Forest Entomology lab, UF	missing Scolytos info	EtOH bait; ACF, Gainesville, FL; YTH
2021-000007	Neocosmospora_euwallaceae	Nectriaceae	Y	ex. mycangia of Euwallacea interjectuts	SAMN40261011	J. Smith Lab, UF	missing Scolytos info	Loblolly Nature Park, Gainesville, FL
2021-000008	Neocosmospora solani	Nectriaceae	N	ex. body surface of Xyleborus celsus	SAMN40261012	Forest Entomology lab, UF	missing Scolytos info	NATL,Gainesville, FL; YL
2021-000010	Huntiella moniliformis	Ceratocystidaceae	N	ex. bark of Quercus ellipsoidalis	SAMN40261013	PPRI Culture Collection; source no. CMW9989	CMW9989=CBS773.37=ATCC12861	Ramsey County, Minnesota, USA
2021-000011	Irpex flavus	Irpicaceae	N	ex. Bark and wood of hardwood	SAMN40261014	Karen Nakasone FP-150441 (CFRM)	Karen Nakasone FP-150441 (CFRM)	Karen Nakasone FP-150441 (CFRM)
2021-000012	Irpex subulatus	Irpicaceae	Y	ex. xylem infected with Ambrosiodmus minor	SAMN40261015	Forest Entomology lab, UF	missing Scolytos info	Xylem infected with Ambrosiodmus minor; ACF, Gainesville, FL; YTH

## Sheet: Table S2
Table S2. Genome features of species sequenced in present study. Genomes sequenced in this study are indicated in bold
Species	Strain	Access	Taxonomy	Ambrosia	Assembly size (mb)	GC content (%)	Assembled scaffolds	N50 (Mb)	Longest scaffold (Mb)	BUSCO completeness (%)	Protein-coding genes
Harringtonia lauricola	2021-000003	SAMN40261008	Ophiostomataceae	Y	36.6734	55.29	138	2.90223	4.90928	99.6	12170
Leptographium procerum	2021-000005	SAMN40261009	Ophiostomataceae	N	37.2091	48.44	40	3.02523	6.56564	98.9	10809
Ambrosiella roeperi	2021-000006	SAMN40261010	Ceratocystidaceae	Y	27.1248	44.99	65	2.29751	4.31017	96.2	9815
Neocosmospora euwallaceae	2021-000007	SAMN40261011	Nectriaceae	Y	55.8198	48.82	120	4.45198	6.76051	99.5	21224
Neocosmospora solani	2021-000008	SAMN40261012	Nectriaceae	N	49.1646	50.62	233	0.511759	1.78985	99.3	20731
Huntiella moniliformis	2021-000010	SAMN40261013	Ceratocystidaceae	N	27.8854	48.81	164	3.6557	4.90928	99.6	8158
Irpex flavus	2021-000011	SAMN40261014	Irpicaceae	N	35.3119	51.9	455	0.408866	2.03039	99.3	16182
Irpex subulatus	2021-000012	SAMN40261015	Irpicaceae	Y	28.0896	49.75	481	0.375301	1.47093	99.5	15772
Aspergillus fumigatus	Af293	https://ftp.ncbi.nlm.nih.gov/genomes/genbank/fungi/Aspergillus_fumigatus/	Aspergillaceae	non_focal_asco_taxa	29.385	49.55	55	3.79121		99.3404	12726
Geosmithia morbida	1262	https://ftp.ncbi.nlm.nih.gov/genomes/genbank/fungi/Geosmithia_morbida/	Bionectriaceae	non_focal_asco_taxa	26.5437	54.31	72	1.30547		99.6042	10483
Geosmithia flava	SAMEA104137030	https://ftp.ncbi.nlm.nih.gov/genomes/genbank/fungi/Geosmithia flava/	Bionectriaceae	non_focal_asco_taxa	29.8233	51.87	1819	0.466547		99.4723	11611
Geosmithia putterillii	SAMEA104137031	https://ftp.ncbi.nlm.nih.gov/genomes/genbank/fungi/Geosmithia putterillii/	Bionectriaceae	non_focal_asco_taxa	30.0694	55.47	320	1.37935		99.4723	11283
Ceratocystis cubensis	C1811	https://ftp.ncbi.nlm.nih.gov/genomes/genbank/fungi/Ceratocystis cubensis/	Ceratocystidaceae	N	30.2568	48.14	ND	0.088879		99.6042	9790
Ceratocystis variospora	C1843	https://ftp.ncbi.nlm.nih.gov/genomes/genbank/fungi/Ceratocystis variospora/	Ceratocystidaceae	N	27.5071	48.89	1495	0.041846		99.2084	8787
Bretziella fagacearum	C519	https://ftp.ncbi.nlm.nih.gov/genomes/genbank/fungi/Bretziella fagacearum/	Ceratocystidaceae	N	27.4594	47.22	9	4.38553		98.4169	8805
Ambrosiella xylebori	CBS 11061	https://ftp.ncbi.nlm.nih.gov/genomes/genbank/fungi/Ambrosiella xylebori/	Ceratocystidaceae	Y	27.2019	46.36	39	1.85975		99.0765	8555
Ambrosiella beaveri	CBS 121753	https://ftp.ncbi.nlm.nih.gov/genomes/genbank/fungi/Ambrosiella beaveri/	Ceratocystidaceae	Y	27.0362	47.5	196	0.291932		98.5488	8792
Catunica adiposa	CBS 136.34	https://ftp.ncbi.nlm.nih.gov/genomes/genbank/fungi/Ceratocystis_adiposa/	Ceratocystidaceae	N	28.3392	47.06	644	0.114648		99.3404	8347
Ambrosiella cleistominuta	CBS 141682	https://ftp.ncbi.nlm.nih.gov/genomes/genbank/fungi/Ambrosiella cleistominuta/	Ceratocystidaceae	Y	27.0843	46.8	1284	0.108394		98.153	9113
Meredithiella fracta	CBS 142645	https://ftp.ncbi.nlm.nih.gov/genomes/genbank/fungi/Meredithiella fracta/	Ceratocystidaceae	Y	27.0457	46.77	11	3.97005		98.5488	9997
Berkeleyomyces basicola	CMW49352	https://ftp.ncbi.nlm.nih.gov/genomes/genbank/fungi/Berkeleyomyces basicola/	Ceratocystidaceae	N	25.4521	52.17	78	1.24925		99.7361	8557
Diaporthe amygdali	CAA958	https://ftp.ncbi.nlm.nih.gov/genomes/genbank/fungi/Diaporthe amygdali/	Diaporthaceae	non_focal_asco_taxa	51.4835	52.07	260	1.00832		99.0765	19511
Irpex flavus	38	https://mycocosm.jgi.doe.gov/Flafl1/Flafl1.home.html	Irpicaceae	N	31.9605	52.25	29	3.25078		97.0976	14495
Irpex rosettiformis	CBS 384.51	https://ftp.ncbi.nlm.nih.gov/genomes/genbank/fungi/Irpex rosettiformis/	Irpicaceae	N	34.5713	48.87	256	0.858008		98.8127	15296
Irpex lacteus	CCBASFr23861793	https://ftp.ncbi.nlm.nih.gov/genomes/genbank/fungi/Irpex lacteus/	Irpicaceae	N	48.4309	50.67	424	0.47628		97.7573	14123
Trametopsis cervina	CIRMBRFM1824	https://ftp.ncbi.nlm.nih.gov/genomes/genbank/fungi/Trametopsis cervina/	Irpicaceae	N	29.8199	52.23	110	0.984475		97.7573	13888
Cytidiella melzeri	FP102339	https://ftp.ncbi.nlm.nih.gov/genomes/genbank/fungi/Cytidiella melzeri/	Irpicaceae	N	50.8946	49.67	941	0.105945		95.6464	15229
Scedosporium boydii	IHEM23826	https://ftp.ncbi.nlm.nih.gov/genomes/genbank/fungi/Scedosporium boydii/	Microascaceae	non_focal_asco_taxa	43.302	50.69	587	0.151073		98.5488	16171
Mucor mucedo	NRRL3635	https://ftp.ncbi.nlm.nih.gov/genomes/genbank/fungi/Mucor mucedo/	Mucoraceae	outgroup	46.0918	36.71	455	0.202377		85.2243	17711
Fusarium oxysporum f sp lycopersici	4287	https://www.ncbi.nlm.nih.gov/datasets/genome/GCF_000149955.1/	Nectriaceae	N	61.4707	48.37	117	1.97611		98.153	23041
Fusarium poae	DAOMC 252244	https://ftp.ncbi.nlm.nih.gov/genomes/genbank/fungi/Fusarium poae/	Nectriaceae	N	44.0005	46.57	13	9.98983		99.3404	15876
Fusarium oxysporum	Fo47	https://ftp.ncbi.nlm.nih.gov/genomes/genbank/fungi/Fusarium oxysporum/	Nectriaceae	N	50.3588	47.72	12	4.52304		98.8127	20440
Neocosmospora metavorans	FSSC6	https://ftp.ncbi.nlm.nih.gov/genomes/genbank/fungi/Fusarium_metavorans/	Nectriaceae	N	46.941	51.84	103	1.72971		98.5488	20528
Neocosmospora solani	FSSC5	https://ftp.ncbi.nlm.nih.gov/genomes/genbank/fungi/Fusarium_solani/	Nectriaceae	N	53.6893	51	74	2.22129		96.9657	21970
Neocosmospora euwallaceae	HFEW 16 IV 019 AF2	https://ftp.ncbi.nlm.nih.gov/genomes/genbank/fungi/Fusarium_euwallaceae/	Nectriaceae	Y	48.2741	51.37	287	1.34905		98.6807	20633
Albonectria decemcellulare	NRRL 13412	https://ftp.ncbi.nlm.nih.gov/genomes/genbank/fungi/Fusarium_decemcellulare/	Nectriaceae	N	53.6865	51.79	3482	0.035459		96.0422	25351
Albonectria albosuccineum	NRRL 20459	https://ftp.ncbi.nlm.nih.gov/genomes/genbank/fungi/Fusarium_albosuccineum/	Nectriaceae	N	50.8672	51.78	4197	0.023353		97.0976	23428
Neocosmospora liriodendri	NRRL 22389	https://ftp.ncbi.nlm.nih.gov/genomes/genbank/fungi/Fusarium_liriodendri/	Nectriaceae	N	46.1913	51.71	1702	0.071913		97.0976	20055
Geejayessia zealandica	NRRL 22465	https://ftp.ncbi.nlm.nih.gov/genomes/genbank/fungi/Fusarium_zealandicum/	Nectriaceae	N	33.5366	52.57	1836	0.43137		98.285	14279
Neocosmospora oligoseptatum	NRRL 62579 AF4	https://ftp.ncbi.nlm.nih.gov/genomes/genbank/fungi/Fusarium_oligoseptatum/	Nectriaceae	Y	48.6591	51.28	1171	0.158082		98.9446	22340
Neocosmospora duplospermum	NRRL 62584 AF8	https://ftp.ncbi.nlm.nih.gov/genomes/genbank/fungi/Fusarium_duplospermum/	Nectriaceae	Y	47.52	50.94	1006	0.168109		99.0765	19766
Neocosmospora floridanum	NRRL 62606 AF3	https://ftp.ncbi.nlm.nih.gov/genomes/genbank/fungi/Fusarium_floridanum/	Nectriaceae	Y	47.4298	51.4	1719	0.059505		95.9103	20363
Neocosmospora drepaniforme	NRRL 62941 AF10	https://ftp.ncbi.nlm.nih.gov/genomes/genbank/fungi/Fusarium_drepaniforme/	Nectriaceae	Y	48.1259	51.13	4472	0.028066		93.7995	22256
Neocosmospora papillatum	NRRL 62944 AF11	https://ftp.ncbi.nlm.nih.gov/genomes/genbank/fungi/Fusarium_papillatum/	Nectriaceae	Y	47.9937	51.21	8878	0.011458		86.6755	26483
Neocosmospora ambrosia	NRRL20438	https://www.ncbi.nlm.nih.gov/datasets/genome/GCA_003947045.1/	Nectriaceae	Y	49.0196	51.13	1366	0.121643		98.153	21736
Neocosmospora kuroshium	UCR3666 AF12	https://ftp.ncbi.nlm.nih.gov/genomes/genbank/fungi/Fusarium_kuroshium/	Nectriaceae	Y	46.6368	51.34	1403	0.091081		94.591	20177
Ophiostoma ulmi	785401	https://ftp.ncbi.nlm.nih.gov/genomes/genbank/fungi/Ophiostoma ulmi/	Ophiostomataceae	N	31.9021	50.32	12	3.61901		99.6042	10619
Grosmannia penicillata	CBS 116008	https://ftp.ncbi.nlm.nih.gov/genomes/genbank/fungi/Grosmannia penicillata/	Ophiostomataceae	N	26.3341	58.74	199	0.316173		98.8127	9467
Hawksworthiomyces lignivorus	CBS 119148	https://ftp.ncbi.nlm.nih.gov/genomes/genbank/fungi/Hawksworthiomyces lignivorus/	Ophiostomataceae	N	43.817	51.27	213	0.383563		98.8127	14493
Fragosphaeria purpurea	CBS 133 34	https://ftp.ncbi.nlm.nih.gov/genomes/genbank/fungi/Fragosphaeria purpurea/	Ophiostomataceae	N	34.7484	54.02	25	5.10996		98.9446	11712
Ceratocystiopsis brevicomis	CBS 137839	https://ftp.ncbi.nlm.nih.gov/genomes/genbank/fungi/Ceratocystiopsis brevicomis/	Ophiostomataceae	N	20.7378	60.23	200	1.46677		93.9314	9416
Graphilbum fragrans	CBS 138720	https://ftp.ncbi.nlm.nih.gov/genomes/genbank/fungi/Graphilbum fragrans/	Ophiostomataceae	N	34.2709	55.74	80	0.974577		98.4169	11941
Raffaelea albimanens	CBS 27170	https://ftp.ncbi.nlm.nih.gov/genomes/genbank/fungi/Raffaelea albimanens/	Ophiostomataceae	Y	39.0377	53.26	11	0.566749		98.6807	13568
Raffaelea arxii	CBS 27370	https://ftp.ncbi.nlm.nih.gov/genomes/genbank/fungi/Raffaelea arxii/	Ophiostomataceae	Y	36.8235	50.46	124	2.19829		98.153	15553
Sporothrix schenckii	CBS 35936	https://ftp.ncbi.nlm.nih.gov/genomes/genbank/fungi/Sporothrix schenckii/	Ophiostomataceae	N	32.3751	54.96	16	4.33521		99.4723	10965
Dryadomyces sulphureus	CBS 38068	https://ftp.ncbi.nlm.nih.gov/genomes/genbank/fungi/Dryadomyces sulphureus/	Ophiostomataceae	Y	23.9762	58.98	157	0.553063		99.3404	10505
Esteya vermicola	CBS 115803	https://ftp.ncbi.nlm.nih.gov/genomes/genbank/fungi/Esteya vermicola/	Ophiostomataceae	N	33.9689	49.5	29	4.66224		97.8892	11530
Raffaelea ambrosiae	CBS 18564	https://ftp.ncbi.nlm.nih.gov/genomes/genbank/fungi/Raffaelea ambrosiae/	Ophiostomataceae	Y	40.7838	55.55	68	3.52613		97.7573	14123
Ophiostoma novo-ulmi	H327	https://ftp.ncbi.nlm.nih.gov/genomes/genbank/fungi/Ophiostoma_novo-ulmi/	Ophiostomataceae	N	32.2391	50.2	8	3.66977		98.285	10427
Dryadomyces quercivorus	JCM11526	https://ftp.ncbi.nlm.nih.gov/genomes/genbank/fungi/Dryadomyces quercivorus/	Ophiostomataceae	Y	26.4112	57.09	26	3.69141		98.4169	10609
Dryadomyces quercus-mongolicae	KACC44405	https://ftp.ncbi.nlm.nih.gov/genomes/genbank/fungi/Dryadomyces_quercus-mongolicae/	Ophiostomataceae	Y	27.006	54.25	43	2.23463		99.3404	11067
Leptographium clavigerum	kw1407	https://ftp.ncbi.nlm.nih.gov/genomes/genbank/fungi/Leptographium clavigerum/	Ophiostomataceae	N	29.794	53.36	289	1.99673		98.8127	10409
Harringtonia aguacate	PL1004	https://ftp.ncbi.nlm.nih.gov/genomes/genbank/fungi/Harringtonia aguacate/	Ophiostomataceae	Y	36.1452	57.49	368	0.458793		99.0765	12936
Harringtonia lauricola	RL570	https://ftp.ncbi.nlm.nih.gov/genomes/genbank/fungi/Harringtonia lauricola/	Ophiostomataceae	Y	34.6448	55.34	207	2.87367		99.2084	12012
Ophiostoma piceae	UAMH 11346	https://ftp.ncbi.nlm.nih.gov/genomes/genbank/fungi/Ophiostoma piceae/	Ophiostomataceae	N	32.8404	53.35	45	1.452		99.3404	10919
Pyricularia oryzae	70 15	https://ftp.ncbi.nlm.nih.gov/genomes/genbank/fungi/Pyricularia oryzae/	Pyriculariaceae	non_focal_asco_taxa	40.9791	51.61	53	6.6066		99.8681	14299
Pyricularia grisea	NI907	https://ftp.ncbi.nlm.nih.gov/genomes/genbank/fungi/Pyricularia grisea/	Pyriculariaceae	non_focal_asco_taxa	44.5576	47.9	43	5.91249		99.2084	14156
Rhizopus microsporus	ATCC 11559	https://ftp.ncbi.nlm.nih.gov/genomes/genbank/fungi/Rhizopus microsporus/	Rhizopodaceae	outgroup	25.9724	37.4	131	1.11834		90.8971	12965
Monilinia laxa	Mlax316	https://ftp.ncbi.nlm.nih.gov/genomes/genbank/fungi/Monilinia laxa/	Sclerotiniaceae	non_focal_asco_taxa	42.8148	39.81	49	2.44942		99.6042	14259
Phaeoacremonium minimum	UCRPA7	https://ftp.ncbi.nlm.nih.gov/genomes/genbank/fungi/Phaeoacremonium minimum/	Togniniaceae	non_focal_asco_taxa	47.4654	49.66	624	0.334554		99.2084	20073

## Sheet: Table S3 ILS_stat
Table S3. Gene concordance factor (gcf) and site concordance factor (scf) analysis results
ID	gCF	gCF_N	gDF1	gDF1_N	gDF2	gDF2_N	gDFP	gDFP_N	gN	sCF	sCF_N	sDF1	sDF1_N	sDF2	sDF2_N	sN	bootstrap	Length	gEF_p	sEF_p
71	4.13	29	4.56	32	66.24	465	25.07	176	702	16.26	87.26	73.69	425.05	10.05	44.28	556.59	100	0.000851577	5.02334e-84	1.70766e-60
72	49.45	361	0.82	6	7.26	53	42.47	310	730	77.39	890.68	3.96	54.91	18.65	302.15	1247.74	100	0.0123775	9.31655e-10	1.00309e-27
73	13.99	102	5.21	38	3.02	22	77.78	567	729	60.41	1422.99	22.32	340.29	17.27	309.74	2073.02	95	0.00467627	0.0393577	0.000257833
74	19.01	138	2.48	18	1.38	10	77.13	560	726	30.65	545.5	42.77	1149.43	26.58	469.27	2164.2	100	0.0175991	0.131672	1.50478e-19
75	40.99	298	7.02	51	1.79	13	50.21	365	727	54.62	992.1	18.66	335.38	26.72	685.02	2012.5	100	0.0106715	2.0152e-06	7.98028e-08
76	43.99	322	7.92	58	6.15	45	41.94	307	732	50.92	1352.5	19.11	536.83	29.96	970.36	2859.69	100	0.0102753	0.201933	1.20407e-16
77	86.8	631	0.14	1	0.14	1	12.93	94	727	71.77	6110.41	16.4	1544.65	11.83	1091.92	8746.98	100	0.0952241	1	8.6816e-16
78	28.87	207	11.16	80	23.15	166	36.82	264	717	39.26	3328.02	26.83	2242.46	33.91	2824.02	8394.5	99	0.0200301	4.22604e-08	8.55795e-17
79	37.53	271	13.71	99	22.3	161	26.45	191	722	38.93	3884.46	27.25	2715.94	33.82	3416.51	10016.9	100	0.0285251	0.000119907	3.95278e-17
82	52.39	384	4.09	30	7.09	52	36.43	267	733	36.13	5992.44	27.41	4593.33	36.47	6014.63	16600.4	100	0.0848092	0.0151351	2.60409e-48
83	48.98	359	4.23	31	4.5	33	42.29	310	733	39.08	6272.84	26.36	4243.6	34.56	5488.33	16004.8	100	0.0810401	0.805474	2.61013e-40
84	67.27	487	3.87	28	1.8	13	27.07	196	724	47.49	8453.31	27.87	4957.6	24.65	4435.15	17846.1	100	0.100865	0.0193034	2.92644e-09
85	35.33	259	11.05	81	17.46	128	36.15	265	733	34.34	6258.17	30.96	5621.42	34.7	6276.1	18155.7	100	0.0569938	0.00115474	5.00091e-10
87	15.7	114	10.33	75	7.44	54	66.53	483	726	33.9	4989	34.59	5116.4	31.51	4662.77	14768.2	100	0.0458438	0.0646031	4.14909e-06
88	6.68	49	9	66	4.23	31	80.08	587	733	33.96	4858.76	34.74	4957.31	31.3	4451.48	14267.5	100	0.0261754	0.000385207	4.27408e-07
89	28.24	207	1.77	13	6.14	45	63.85	468	733	40.1	5657.65	27.46	3875.92	32.44	4565.03	14098.6	100	0.0361831	2.57888e-05	2.1692e-14
90	62.81	456	1.38	10	2.34	17	33.47	243	726	42.18	5739.75	30.17	4052.87	27.65	3712.85	13505.5	100	0.07056	0.179879	0.000117442
91	45.59	331	6.34	46	15.43	112	32.64	237	726	39.61	5124.65	26.53	3440	33.86	4382.78	12947.4	100	0.0369249	1.52884e-07	7.13642e-27
92	43.86	318	17.24	125	12.28	89	26.62	193	725	33.63	4272.62	37.27	4700.45	29.1	3682.47	12655.5	100	0.0389756	0.013969	1.6145e-29
93	85.5	619	2.21	16	3.04	22	9.25	67	724	57.51	7491.35	19.18	2484.78	23.31	3000.44	12976.6	100	0.094219	0.329648	5.29666e-13
94	90.75	657	1.66	12	3.73	27	3.87	28	724	76.26	6901.01	11.47	1033.31	12.26	1073.82	9008.14	100	0.0836822	0.016422	0.123725
97	99.73	726	0	0	0	0	0.27	2	728	99.69	14902.4	0.05	7.6	0.26	34.36	14944.3	100	0.212655	1	3.99407e-06
98	43.35	313	1.8	13	1.94	14	52.91	382	722	37.54	5678.07	33.95	5088.84	28.51	4307.06	15074	100	0.0613647	0.845911	2.88743e-17
99	84.44	597	2.4	17	3.25	23	9.9	70	707	59.48	8975.44	19.49	2931.59	21.03	3180.05	15087.1	100	0.101612	0.341676	0.00296276
100	39.29	286	0.69	5	0.55	4	59.48	433	728	39.24	5443.83	33.64	4672.65	27.13	3750.45	13866.9	100	0.0530984	1	8.04066e-23
101	17.22	125	15.15	110	7.02	51	60.61	440	726	31.13	4184.89	38.05	5108.85	30.82	4142.1	13435.8	87	0.0232565	3.28722e-06	5.61191e-24
102	23.14	159	13.39	92	10.92	75	52.55	361	687	37.06	5035	37.69	5065.13	25.25	3450.41	13550.5	100	0.0444998	0.189136	1.95584e-74
103	69.6	506	0.41	3	0.96	7	29.02	211	727	46.75	6452.35	23.28	3193.45	29.96	4086.78	13732.6	100	0.0874444	1	7.48725e-27
104	97.93	711	0.28	2	0.28	2	1.52	11	726	84.25	13467.8	7.09	1090.19	8.66	1317.7	15875.7	100	0.212162	1	6.21604e-07
106	99.31	723	0	0	0	0	0.69	5	728	96.7	26180.3	1.54	410.7	1.76	464.37	27055.4	100	0.450584	1	0.0463753
108	64.15	467	22.53	164	4.53	33	8.79	64	728	44.21	7955.32	33.56	6030.43	22.23	3997.96	17983.7	100	0.263639	9.9841e-21	5.48208e-92
110	100	687	0	0	0	0	0	0	687	85.44	25622.1	7.04	2107.93	7.52	2239.38	29969.4	100	1.22936	1	0.0294314
111	43.25	298	31.06	214	16.69	115	9	62	689	32.6	3237.04	37.1	3645.02	30.31	3034.23	9916.29	98	0.032791	4.79685e-08	1.79139e-16
113	51.9	368	11.85	84	5.64	40	30.61	217	709	37.03	2697.3	37.92	3019.46	25.05	1787.14	7503.9	100	0.0352487	7.69032e-05	7.78179e-45
114	63.66	431	0.15	1	2.07	14	34.12	231	677	57.84	4249.31	17.37	1461.98	24.79	2133.85	7845.14	100	0.0906671	1	4.42552e-24
115	11.32	55	0.21	1	79.22	385	9.26	45	486	28.83	3152.63	14.71	1642.8	56.45	6853.82	11649.2	100	0.027445	4.65663e-85	0
116	100	599	0	0	0	0	0	0	599	84.21	27500.7	7.3	2374.29	8.49	2717.83	32592.8	100	1.34455	1	6.42369e-08
117	57.91	421	11.28	82	7.84	57	22.97	167	727	36.54	6886.65	35.11	6518.95	28.35	5320.13	18725.7	100	0.104423	0.0339013	3.57089e-31
118	97.52	709	0	0	0.28	2	2.2	16	727	73	18221.6	12.42	2998.35	14.58	3415.91	24635.8	100	0.426169	1	6.81935e-11
119	90.1	655	0.28	2	5.78	42	3.85	28	727	60.23	9412.4	14.2	2198.84	25.57	3919.35	15530.6	100	0.164609	1.71101e-09	8.40761e-112
121	98.63	719	0.14	1	0.14	1	1.1	8	729	88.45	11546.9	4.67	599.35	6.88	852.14	12998.4	100	0.161533	1	1.22506e-13
122	63.86	463	11.17	81	13.24	96	11.72	85	725	41.11	1440.45	37.1	1344.68	21.79	781.58	3566.71	100	0.0120422	0.259186	9.91537e-33
123	53.36	373	13.02	91	14.31	100	19.31	135	699	33.69	1067.4	46.99	1578.7	19.33	600.76	3246.86	100	0.00859745	0.514017	1.90258e-83
124	93.24	676	1.1	8	0.97	7	4.69	34	725	69.1	8441.55	13.56	1640.53	17.33	2083.7	12165.8	100	0.130592	1	7.33467e-14
126	94.79	691	1.65	12	2.06	15	1.51	11	729	85.17	6811.46	8.59	671.15	6.23	491.93	7974.54	100	0.10779	0.565363	4.38765e-08
129	84.87	617	9.22	67	5.5	40	0.41	3	727	60.46	5768.16	20.67	1948.46	18.87	1771.66	9488.28	100	0.0727349	0.00892536	0.00529743
130	87.93	641	1.92	14	2.88	21	7.27	53	729	57.64	5704.45	18.74	1809.6	23.62	2294.27	9808.32	100	0.0749695	0.236724	1.12111e-13
131	96.95	700	0.69	5	0.97	7	1.39	10	722	96.36	8287.47	2.39	165	1.25	99.44	8551.91	100	0.0947151	1	3.28408e-08
132	94.87	666	0.28	2	0.57	4	4.27	30	702	85.64	8555.78	8.44	874.28	5.92	593.59	10023.6	100	0.107827	1	2.77613e-11
133	35.28	254	19.72	142	14.17	102	30.83	222	720	47.09	1681.49	28.17	859.61	24.74	829.7	3370.8	100	0.00832082	0.0105223	0.00619011
134	67.89	480	3.54	25	2.4	17	26.17	185	707	61.46	1880.4	29.13	841.73	9.41	265.49	2987.62	100	0.023944	0.213616	1.59231e-67
135	69.75	498	11.2	80	7.98	57	11.06	79	714	60.97	1588.5	32.9	830.75	6.13	150.87	2570.12	100	0.0151311	0.049469	1.23735e-104
136	3.15	22	17.88	125	2.86	20	76.11	532	699	43.31	1248.79	41.91	1617.53	14.79	472.49	3338.81	95	0.00730898	2.78578e-18	3.43136e-96
137	15.29	91	5.21	31	5.71	34	73.78	439	595	69.21	6165.92	14.01	1264.89	16.78	1537.1	8967.91	100	0.0474377	0.712524	2.27246e-06

## Sheet: Table S4
Table S4. Gene count distribution in orthogroups of ambrosia and non-ambrosia fungi
tool_final	Orthogroup	Ambrosia	Non_Ambrosia	NumberGenes
CAZyme	N0.HOG0000000	29.5	57	1
CAZyme	N0.HOG0000002	3	2	33
CAZyme	N0.HOG0000003	1	2	89
CAZyme	N0.HOG0000004	18	21.5	1
CAZyme	N0.HOG0000006	4	4	11
CAZyme	N0.HOG0000010	13	0	2
CAZyme	N0.HOG0000012	22	0	1
CAZyme	N0.HOG0000016	1.5	1	18
CAZyme	N0.HOG0000020	37	21	1
CAZyme	N0.HOG0000021	17	11	1
CAZyme	N0.HOG0000022	23	7	1
CAZyme	N0.HOG0000023	3	3	32
CAZyme	N0.HOG0000024	13	0	2
CAZyme	N0.HOG0000025	5	4	8
CAZyme	N0.HOG0000026	7	0	8
CAZyme	N0.HOG0000029	3	5	1
CAZyme	N0.HOG0000031	4	0	49
CAZyme	N0.HOG0000032	18	0	1
CAZyme	N0.HOG0000036	18.5	0	1
CAZyme	N0.HOG0000038	40.5	38	1
CAZyme	N0.HOG0000039	28	0	1
CAZyme	N0.HOG0000041	33	38.5	1
CAZyme	N0.HOG0000042	2	2	208
CAZyme	N0.HOG0000043	13.5	6.5	1
CAZyme	N0.HOG0000045	0	3	53
CAZyme	N0.HOG0000048	6	3.5	2
CAZyme	N0.HOG0000049	2	3	25
CAZyme	N0.HOG0000050	0	36.5	1
CAZyme	N0.HOG0000052	0	3	53
CAZyme	N0.HOG0000055	9	0	8
CAZyme	N0.HOG0000061	23	20	1
CAZyme	N0.HOG0000062	18.5	16	1
CAZyme	N0.HOG0000064	1	1.5	20
CAZyme	N0.HOG0000065	1	2	89
CAZyme	N0.HOG0000066	2	2	208
CAZyme	N0.HOG0000067	2.5	0	5
CAZyme	N0.HOG0000068	6	2	1
CAZyme	N0.HOG0000069	1	0	85
CAZyme	N0.HOG0000070	4	8	1
CAZyme	N0.HOG0000071	4	4	11
CAZyme	N0.HOG0000072	1	2	89
CAZyme	N0.HOG0000073	3	0	50
CAZyme	N0.HOG0000074	4	0	49
CAZyme	N0.HOG0000075	0	5	22
CAZyme	N0.HOG0000080	1	2	89
CAZyme	N0.HOG0000081	3	2	33
CAZyme	N0.HOG0000082	3	4	13
CAZyme	N0.HOG0000083	4	3	5
CAZyme	N0.HOG0000084	2	3	25
CAZyme	N0.HOG0000085	17.5	27.5	1
CAZyme	N0.HOG0000092	11	39	1
CAZyme	N0.HOG0000096	0	13	2
CAZyme	N0.HOG0000097	2	2	208
CAZyme	N0.HOG0000099	0	30	2
CAZyme	N0.HOG0000100	11	7	1
CAZyme	N0.HOG0000101	13	6	1
CAZyme	N0.HOG0000103	12	14	1
CAZyme	N0.HOG0000105	0	4	43
CAZyme	N0.HOG0000107	44	18	1
CAZyme	N0.HOG0000112	14	20.5	1
CAZyme	N0.HOG0000113	16	8	2
CAZyme	N0.HOG0000114	0	15	1
CAZyme	N0.HOG0000116	3	3	32
CAZyme	N0.HOG0000117	1	3.5	2
CAZyme	N0.HOG0000118	11	4	1
CAZyme	N0.HOG0000119	4	2.5	3
CAZyme	N0.HOG0000120	7	5	3
CAZyme	N0.HOG0000121	7	8	2
CAZyme	N0.HOG0000123	0	4	43
CAZyme	N0.HOG0000125	2	2	208
CAZyme	N0.HOG0000126	2	2	208
CAZyme	N0.HOG0000128	1	1	371
CAZyme	N0.HOG0000130	1	1	371
CAZyme	N0.HOG0000131	3.5	2	1
CAZyme	N0.HOG0000141	1	1	371
CAZyme	N0.HOG0000144	0	2	269
CAZyme	N0.HOG0000146	24	0	3
CAZyme	N0.HOG0000147	20	0	3
CAZyme	N0.HOG0000148	1	1	371
CAZyme	N0.HOG0000149	3	1	4
CAZyme	N0.HOG0000150	1	1	371
CAZyme	N0.HOG0000151	1	1	371
CAZyme	N0.HOG0000152	1	1	371
CAZyme	N0.HOG0000153	1	1	371
CAZyme	N0.HOG0000154	1	1	371
CAZyme	N0.HOG0000155	24	18	1
CAZyme	N0.HOG0000156	24	0	3
CAZyme	N0.HOG0000157	7	0	8
CAZyme	N0.HOG0000158	0	22	2
CAZyme	N0.HOG0000159	10	10	1
CAZyme	N0.HOG0000160	12	13	2
CAZyme	N0.HOG0000161	7	5	3
CAZyme	N0.HOG0000162	6.5	5	1
CAZyme	N0.HOG0000163	5.5	11	1
CAZyme	N0.HOG0000164	13	11	1
CAZyme	N0.HOG0000166	5	7.5	1
CAZyme	N0.HOG0000167	13	14	1
CAZyme	N0.HOG0000168	0	3.5	8
CAZyme	N0.HOG0000193	0	2	269
CAZyme	N0.HOG0000196	0	5	22
CAZyme	N0.HOG0000197	4	6	2
CAZyme	N0.HOG0000198	7	1	2
CAZyme	N0.HOG0000205	0	16.5	1
CAZyme	N0.HOG0000216	3	0	50
CAZyme	N0.HOG0000218	5	2	2
CAZyme	N0.HOG0000226	10	12	1
CAZyme	N0.HOG0000229	2	17	1
CAZyme	N0.HOG0000237	6	7	3
CAZyme	N0.HOG0000238	12	13	2
CAZyme	N0.HOG0000240	12.5	5	1
CAZyme	N0.HOG0000242	3	3	32
CAZyme	N0.HOG0000243	0	27	1
CAZyme	N0.HOG0000246	0	6	12
CAZyme	N0.HOG0000250	9.5	10	1
CAZyme	N0.HOG0000254	8	7.5	1
CAZyme	N0.HOG0000256	17	12.5	1
CAZyme	N0.HOG0000257	8	4	1
CAZyme	N0.HOG0000259	10	13	1
CAZyme	N0.HOG0000260	11	0	1
CAZyme	N0.HOG0000265	16	13.5	1
CAZyme	N0.HOG0000267	9	6	2
CAZyme	N0.HOG0000268	1	1.5	20
CAZyme	N0.HOG0000280	0	8	9
CAZyme	N0.HOG0000283	7	11	2
CAZyme	N0.HOG0000287	0	2	269
CAZyme	N0.HOG0000288	0	3	53
CAZyme	N0.HOG0000289	16	0	1
CAZyme	N0.HOG0000290	7	11.5	1
CAZyme	N0.HOG0000291	16	17	1
CAZyme	N0.HOG0000292	2	2	208
CAZyme	N0.HOG0000297	2.5	2	3
CAZyme	N0.HOG0000300	9	6	2
CAZyme	N0.HOG0000301	7.5	0	2
CAZyme	N0.HOG0000302	2	0	327
CAZyme	N0.HOG0000304	7	0	8
CAZyme	N0.HOG0000305	11	11	1
CAZyme	N0.HOG0000306	5	0	21
CAZyme	N0.HOG0000311	0	8	9
CAZyme	N0.HOG0000312	4.5	3	1
CAZyme	N0.HOG0000318	10	0	3
CAZyme	N0.HOG0000321	5	5	5
CAZyme	N0.HOG0000323	8	8	1
CAZyme	N0.HOG0000325	4	0	49
CAZyme	N0.HOG0000326	5	0	21
CAZyme	N0.HOG0000329	4	0	49
CAZyme	N0.HOG0000331	3	0	50
CAZyme	N0.HOG0000333	2	2	208
CAZyme	N0.HOG0000334	2	1	87
CAZyme	N0.HOG0000339	0	2	269
CAZyme	N0.HOG0000342	5	3	5
CAZyme	N0.HOG0000344	4	9	2
CAZyme	N0.HOG0000352	4	5	3
CAZyme	N0.HOG0000353	1	1	371
CAZyme	N0.HOG0000354	1	0	85
CAZyme	N0.HOG0000355	2	3	25
CAZyme	N0.HOG0000357	7	11	2
CAZyme	N0.HOG0000360	0	1	70
CAZyme	N0.HOG0000367	11	7.5	1
CAZyme	N0.HOG0000370	6	12	1
CAZyme	N0.HOG0000371	2	2	208
CAZyme	N0.HOG0000372	10	3.5	1
CAZyme	N0.HOG0000393	7.5	6.5	1
CAZyme	N0.HOG0000394	3	4	13
CAZyme	N0.HOG0000396	2	1	87
CAZyme	N0.HOG0000397	2	7.5	1
CAZyme	N0.HOG0000398	2	1	87
CAZyme	N0.HOG0000399	3	3	32
CAZyme	N0.HOG0000401	8	6	1
CAZyme	N0.HOG0000408	2	3	25
CAZyme	N0.HOG0000409	0	3	53
CAZyme	N0.HOG0000416	7	0	8
CAZyme	N0.HOG0000418	5	5	5
CAZyme	N0.HOG0000424	5	4	8
CAZyme	N0.HOG0000431	3.5	4	2
CAZyme	N0.HOG0000432	4	4	11
CAZyme	N0.HOG0000436	0	7	10
CAZyme	N0.HOG0000437	4	3	5
CAZyme	N0.HOG0000441	12	8	1
CAZyme	N0.HOG0000443	4	3.5	4
CAZyme	N0.HOG0000445	2	2	208
CAZyme	N0.HOG0000447	6.5	7	1
CAZyme	N0.HOG0000448	1	1	371
CAZyme	N0.HOG0000449	1	1	371
CAZyme	N0.HOG0000451	3	2	33
CAZyme	N0.HOG0000452	0	5	22
CAZyme	N0.HOG0000453	10.5	0	1
CAZyme	N0.HOG0000455	9	0	8
CAZyme	N0.HOG0000456	0	9.5	1
CAZyme	N0.HOG0000457	5	0	21
CAZyme	N0.HOG0000458	5	4	8
CAZyme	N0.HOG0000459	7	0	8
CAZyme	N0.HOG0000462	5	4	8
CAZyme	N0.HOG0000463	0	1	70
CAZyme	N0.HOG0000464	13.5	25	1
CAZyme	N0.HOG0000468	4	0	49
CAZyme	N0.HOG0000470	1	1	371
CAZyme	N0.HOG0000471	0	4	43
CAZyme	N0.HOG0000472	9	0	8
CAZyme	N0.HOG0000473	4	4	11
CAZyme	N0.HOG0000476	5	5	5
CAZyme	N0.HOG0000489	3	2	33
CAZyme	N0.HOG0000493	6	0	10
CAZyme	N0.HOG0000496	4	0	49
CAZyme	N0.HOG0000500	3	8	2
CAZyme	N0.HOG0000502	2	0	327
CAZyme	N0.HOG0000503	12	17	1
CAZyme	N0.HOG0000504	5	3	5
CAZyme	N0.HOG0000506	8.5	0	1
CAZyme	N0.HOG0000507	6	4	1
CAZyme	N0.HOG0000510	9	13	1
CAZyme	N0.HOG0000512	5	3	5
CAZyme	N0.HOG0000513	9	0	8
CAZyme	N0.HOG0000517	14.5	8	1
CAZyme	N0.HOG0000519	16	8	2
CAZyme	N0.HOG0000523	0	2	269
CAZyme	N0.HOG0000531	4	0	49
CAZyme	N0.HOG0000535	0	7	10
CAZyme	N0.HOG0000537	5.5	6	1
CAZyme	N0.HOG0000538	4	0	49
CAZyme	N0.HOG0000540	9	0	8
CAZyme	N0.HOG0000541	4	3	5
CAZyme	N0.HOG0000542	4	0	49
CAZyme	N0.HOG0000546	1.5	0	20
CAZyme	N0.HOG0000547	6	1	1
CAZyme	N0.HOG0000548	5	4	8
CAZyme	N0.HOG0000549	0	1	70
CAZyme	N0.HOG0000550	4.5	5	1
CAZyme	N0.HOG0000554	14	0	2
CAZyme	N0.HOG0000555	10	0	3
CAZyme	N0.HOG0000556	0	3	53
CAZyme	N0.HOG0000558	4	0	49
CAZyme	N0.HOG0000561	0	8	9
CAZyme	N0.HOG0000563	4	4.5	2
CAZyme	N0.HOG0000566	4.5	7	1
CAZyme	N0.HOG0000568	10	5.5	1
CAZyme	N0.HOG0000572	6	6	2
CAZyme	N0.HOG0000573	13	13	1
CAZyme	N0.HOG0000577	2	0	327
CAZyme	N0.HOG0000584	0	7	10
CAZyme	N0.HOG0000585	0	11	3
CAZyme	N0.HOG0000587	0	5	22
CAZyme	N0.HOG0000588	3	2	33
CAZyme	N0.HOG0000589	4	0	49
CAZyme	N0.HOG0000590	6	3.5	2
CAZyme	N0.HOG0000594	0	11	3
CAZyme	N0.HOG0000598	0	6	12
CAZyme	N0.HOG0000603	3	2	33
CAZyme	N0.HOG0000604	3.5	7	1
CAZyme	N0.HOG0000605	2	2	208
CAZyme	N0.HOG0000606	1	2	89
CAZyme	N0.HOG0000614	0	9	5
CAZyme	N0.HOG0000617	4	4	11
CAZyme	N0.HOG0000625	14	0	2
CAZyme	N0.HOG0000626	2	1	87
CAZyme	N0.HOG0000631	4.5	0	2
CAZyme	N0.HOG0000635	0	7.5	3
CAZyme	N0.HOG0000642	6	0	10
CAZyme	N0.HOG0000645	9	0	8
CAZyme	N0.HOG0000646	1	1	371
CAZyme	N0.HOG0000647	2	2	208
CAZyme	N0.HOG0000648	2	0	327
CAZyme	N0.HOG0000649	3	3	32
CAZyme	N0.HOG0000652	3	2	33
CAZyme	N0.HOG0000654	12	0	3
CAZyme	N0.HOG0000658	3	3	32
CAZyme	N0.HOG0000659	20	0	3
CAZyme	N0.HOG0000660	4.5	4	1
CAZyme	N0.HOG0000661	6	3	3
CAZyme	N0.HOG0000662	0	2	269
CAZyme	N0.HOG0000663	0	13	2
CAZyme	N0.HOG0000666	4	3.5	4
CAZyme	N0.HOG0000667	2	2	208
CAZyme	N0.HOG0000668	3	4	13
CAZyme	N0.HOG0000669	2	4.5	1
CAZyme	N0.HOG0000671	3	3	32
CAZyme	N0.HOG0000674	1	1	371
CAZyme	N0.HOG0000675	1	1	371
CAZyme	N0.HOG0000676	2	2	208
CAZyme	N0.HOG0000678	4	2.5	3
CAZyme	N0.HOG0000679	2	2	208
CAZyme	N0.HOG0000680	3	3	32
CAZyme	N0.HOG0000681	1.5	13	1
CAZyme	N0.HOG0000683	12.5	7	1
CAZyme	N0.HOG0000692	4.5	0	2
CAZyme	N0.HOG0000693	4	4	11
CAZyme	N0.HOG0000694	1	2	89
CAZyme	N0.HOG0000699	0	1	70
CAZyme	N0.HOG0000701	9	9	1
CAZyme	N0.HOG0000704	2	2	208
CAZyme	N0.HOG0000705	3	2	33
CAZyme	N0.HOG0000706	0	1	70
CAZyme	N0.HOG0000707	0	10	2
CAZyme	N0.HOG0000711	3	0	50
CAZyme	N0.HOG0000713	14	15	1
CAZyme	N0.HOG0000715	15	0	1
CAZyme	N0.HOG0000716	0	8	9
CAZyme	N0.HOG0000722	4	0	49
CAZyme	N0.HOG0000723	4	3.5	4
CAZyme	N0.HOG0000727	5	0	21
CAZyme	N0.HOG0000734	0	7.5	3
CAZyme	N0.HOG0000737	0	7	10
CAZyme	N0.HOG0000746	1	2	89
CAZyme	N0.HOG0000748	0	10	2
CAZyme	N0.HOG0000749	7	7	1
CAZyme	N0.HOG0000750	4	4	11
CAZyme	N0.HOG0000751	3	2	33
CAZyme	N0.HOG0000754	1	0	85
CAZyme	N0.HOG0000755	3	4	13
CAZyme	N0.HOG0000756	2	3	25
CAZyme	N0.HOG0000757	3	3	32
CAZyme	N0.HOG0000758	0	4	43
CAZyme	N0.HOG0000767	3	4	13
CAZyme	N0.HOG0000768	8	0	2
CAZyme	N0.HOG0000769	6	3	3
CAZyme	N0.HOG0000770	3	0	50
CAZyme	N0.HOG0000771	1	0	85
CAZyme	N0.HOG0000772	5	0	21
CAZyme	N0.HOG0000773	3	7	1
CAZyme	N0.HOG0000781	2	1	87
CAZyme	N0.HOG0000785	3	0	50
CAZyme	N0.HOG0000789	0	8	9
CAZyme	N0.HOG0000791	3	0	50
CAZyme	N0.HOG0000794	3	3	32
CAZyme	N0.HOG0000799	5	2	2
CAZyme	N0.HOG0000800	4	6	2
CAZyme	N0.HOG0000804	2	2	208
CAZyme	N0.HOG0000805	0	5.5	5
CAZyme	N0.HOG0000808	8	0	2
CAZyme	N0.HOG0000809	9	0	8
CAZyme	N0.HOG0000811	1	1	371
CAZyme	N0.HOG0000812	1	1	371
CAZyme	N0.HOG0000813	0	4	43
CAZyme	N0.HOG0000814	2	2	208
CAZyme	N0.HOG0000815	1	1	371
CAZyme	N0.HOG0000817	0	2	269
CAZyme	N0.HOG0000819	7	6	1
CAZyme	N0.HOG0000826	4	4	11
CAZyme	N0.HOG0000832	2	2	208
CAZyme	N0.HOG0000833	1	1	371
CAZyme	N0.HOG0000835	2	2	208
CAZyme	N0.HOG0000843	1	1	371
CAZyme	N0.HOG0000844	1	1	371
CAZyme	N0.HOG0000853	5	5	5
CAZyme	N0.HOG0000857	1	1	371
CAZyme	N0.HOG0000858	2.5	1.5	1
CAZyme	N0.HOG0000859	1.5	2	20
CAZyme	N0.HOG0000860	1.5	2	20
CAZyme	N0.HOG0000861	1	0	85
CAZyme	N0.HOG0000862	1	2	89
CAZyme	N0.HOG0000863	1.5	2	20
CAZyme	N0.HOG0000864	3	3	32
CAZyme	N0.HOG0000868	2	0	327
CAZyme	N0.HOG0000871	2	2	208
CAZyme	N0.HOG0000875	2	2	208
CAZyme	N0.HOG0000876	3.5	4.5	1
CAZyme	N0.HOG0000888	3	3	32
CAZyme	N0.HOG0000889	3	2	33
CAZyme	N0.HOG0000890	4	2	8
CAZyme	N0.HOG0000899	3	2	33
CAZyme	N0.HOG0000902	7	1	2
CAZyme	N0.HOG0000907	5	3	5
CAZyme	N0.HOG0000909	2.5	2	3
CAZyme	N0.HOG0000911	4.5	6	1
CAZyme	N0.HOG0000912	11	4.5	1
CAZyme	N0.HOG0000918	2	3	25
CAZyme	N0.HOG0000920	2	2	208
CAZyme	N0.HOG0000922	0	3	53
CAZyme	N0.HOG0000927	3	2	33
CAZyme	N0.HOG0000928	2	2	208
CAZyme	N0.HOG0000934	1	1	371
CAZyme	N0.HOG0000935	1	1	371
CAZyme	N0.HOG0000939	0	1	70
CAZyme	N0.HOG0000942	2	0	327
CAZyme	N0.HOG0000967	3	0	50
CAZyme	N0.HOG0000970	1	0	85
CAZyme	N0.HOG0000974	5	0	21
CAZyme	N0.HOG0000975	0	5	22
CAZyme	N0.HOG0000979	1	0	85
CAZyme	N0.HOG0000983	3	2	33
CAZyme	N0.HOG0001007	3	4	13
CAZyme	N0.HOG0001011	0	1	70
CAZyme	N0.HOG0001014	7	0	8
CAZyme	N0.HOG0001017	3	10	1
CAZyme	N0.HOG0001028	2	1	87
CAZyme	N0.HOG0001034	3	3	32
CAZyme	N0.HOG0001035	3	2	33
CAZyme	N0.HOG0001040	2	2	208
CAZyme	N0.HOG0001043	7	8	2
CAZyme	N0.HOG0001045	3	2	33
CAZyme	N0.HOG0001054	1	1	371
CAZyme	N0.HOG0001055	1	1	371
CAZyme	N0.HOG0001061	2	0	327
CAZyme	N0.HOG0001063	0	5	22
CAZyme	N0.HOG0001064	8	2.5	1
CAZyme	N0.HOG0001067	0	6	12
CAZyme	N0.HOG0001068	5	2.5	1
CAZyme	N0.HOG0001070	0	7	10
CAZyme	N0.HOG0001072	3	2	33
CAZyme	N0.HOG0001075	3	3	32
CAZyme	N0.HOG0001083	4	0	49
CAZyme	N0.HOG0001084	6	0	10
CAZyme	N0.HOG0001085	3	2	33
CAZyme	N0.HOG0001093	9	0	8
CAZyme	N0.HOG0001098	20	0	3
CAZyme	N0.HOG0001102	2	2	208
CAZyme	N0.HOG0001107	2	2	208
CAZyme	N0.HOG0001110	2	3	25
CAZyme	N0.HOG0001112	2	2	208
CAZyme	N0.HOG0001114	0	4	43
CAZyme	N0.HOG0001116	3	0	50
CAZyme	N0.HOG0001117	3	6	1
CAZyme	N0.HOG0001120	2	2	208
CAZyme	N0.HOG0001122	0	5	22
CAZyme	N0.HOG0001123	3	0	50
CAZyme	N0.HOG0001124	6	3	3
CAZyme	N0.HOG0001127	3	3	32
CAZyme	N0.HOG0001132	2	1	87
CAZyme	N0.HOG0001143	2	1	87
CAZyme	N0.HOG0001146	2	3	25
CAZyme	N0.HOG0001155	2	5.5	2
CAZyme	N0.HOG0001158	2	3	25
CAZyme	N0.HOG0001159	1	2	89
CAZyme	N0.HOG0001160	0	5	22
CAZyme	N0.HOG0001170	0	3	53
CAZyme	N0.HOG0001172	2	2	208
CAZyme	N0.HOG0001174	7	0	8
CAZyme	N0.HOG0001176	1	0	85
CAZyme	N0.HOG0001178	2	2	208
CAZyme	N0.HOG0001179	2	2	208
CAZyme	N0.HOG0001181	0	4	43
CAZyme	N0.HOG0001187	1.5	0	20
CAZyme	N0.HOG0001191	3	2	33
CAZyme	N0.HOG0001201	1	2	89
CAZyme	N0.HOG0001203	2	5.5	2
CAZyme	N0.HOG0001204	2	2	208
CAZyme	N0.HOG0001205	2	1.5	19
CAZyme	N0.HOG0001218	0	3	53
CAZyme	N0.HOG0001219	3	3	32
CAZyme	N0.HOG0001220	0	1	70
CAZyme	N0.HOG0001225	5	5	5
CAZyme	N0.HOG0001227	0	2.5	10
CAZyme	N0.HOG0001229	3	2	33
CAZyme	N0.HOG0001230	2	0	327
CAZyme	N0.HOG0001231	0	6	12
CAZyme	N0.HOG0001232	2.5	5	1
CAZyme	N0.HOG0001248	1.5	1	18
CAZyme	N0.HOG0001249	5	0	21
CAZyme	N0.HOG0001250	2	3	25
CAZyme	N0.HOG0001251	2	1	87
CAZyme	N0.HOG0001252	2	2	208
CAZyme	N0.HOG0001253	2	2	208
CAZyme	N0.HOG0001255	4	0	49
CAZyme	N0.HOG0001258	1	1	371
CAZyme	N0.HOG0001259	3	2	33
CAZyme	N0.HOG0001264	2	2	208
CAZyme	N0.HOG0001265	8.5	4	1
CAZyme	N0.HOG0001266	4	0	49
CAZyme	N0.HOG0001270	0	2	269
CAZyme	N0.HOG0001274	0	2	269
CAZyme	N0.HOG0001282	2	1	87
CAZyme	N0.HOG0001286	4	3	5
CAZyme	N0.HOG0001292	0	3	53
CAZyme	N0.HOG0001293	12	0	3
CAZyme	N0.HOG0001296	0	1	70
CAZyme	N0.HOG0001298	3	8	2
CAZyme	N0.HOG0001300	3	0	50
CAZyme	N0.HOG0001301	0	2	269
CAZyme	N0.HOG0001308	0	3	53
CAZyme	N0.HOG0001310	0	2	269
CAZyme	N0.HOG0001312	6	6	2
CAZyme	N0.HOG0001313	0	7	10
CAZyme	N0.HOG0001315	0	2	269
CAZyme	N0.HOG0001316	3	3	32
CAZyme	N0.HOG0001317	0	8	9
CAZyme	N0.HOG0001327	2	0	327
CAZyme	N0.HOG0001333	3	3	32
CAZyme	N0.HOG0001334	2	2	208
CAZyme	N0.HOG0001335	1	1	371
CAZyme	N0.HOG0001340	6	7	3
CAZyme	N0.HOG0001342	2	4	9
CAZyme	N0.HOG0001359	2.5	2	3
CAZyme	N0.HOG0001360	1.5	0	20
CAZyme	N0.HOG0001371	3	4	13
CAZyme	N0.HOG0001373	4	0	49
CAZyme	N0.HOG0001374	0	3	53
CAZyme	N0.HOG0001380	0	2	269
CAZyme	N0.HOG0001383	0	3	53
CAZyme	N0.HOG0001388	2	1	87
CAZyme	N0.HOG0001390	0	3.5	8
CAZyme	N0.HOG0001391	2	2	208
CAZyme	N0.HOG0001395	4	0	49
CAZyme	N0.HOG0001397	2	2	208
CAZyme	N0.HOG0001400	3	3	32
CAZyme	N0.HOG0001405	2	2	208
CAZyme	N0.HOG0001406	1	2	89
CAZyme	N0.HOG0001407	0	4	43
CAZyme	N0.HOG0001408	2	0	327
CAZyme	N0.HOG0001411	2	2	208
CAZyme	N0.HOG0001418	4	5	3
CAZyme	N0.HOG0001420	1.5	0	20
CAZyme	N0.HOG0001424	2	2	208
CAZyme	N0.HOG0001427	3	4	13
CAZyme	N0.HOG0001428	2	2	208
CAZyme	N0.HOG0001429	1	0	85
CAZyme	N0.HOG0001432	2	0	327
CAZyme	N0.HOG0001434	5	17	1
CAZyme	N0.HOG0001435	4	0	49
CAZyme	N0.HOG0001441	2	1.5	19
CAZyme	N0.HOG0001442	2	2	208
CAZyme	N0.HOG0001443	2	2	208
CAZyme	N0.HOG0001445	2	0	327
CAZyme	N0.HOG0001449	2	0	327
CAZyme	N0.HOG0001450	2	0	327
CAZyme	N0.HOG0001451	2	4	9
CAZyme	N0.HOG0001453	1	1	371
CAZyme	N0.HOG0001454	2	0	327
CAZyme	N0.HOG0001464	4	0	49
CAZyme	N0.HOG0001467	2	0	327
CAZyme	N0.HOG0001469	0	2.5	10
CAZyme	N0.HOG0001478	3	4	13
CAZyme	N0.HOG0001483	1	2	89
CAZyme	N0.HOG0001486	2	0	327
CAZyme	N0.HOG0001491	3	3	32
CAZyme	N0.HOG0001499	2	2	208
CAZyme	N0.HOG0001500	2	0	327
CAZyme	N0.HOG0001502	1	1	371
CAZyme	N0.HOG0001503	2	2	208
CAZyme	N0.HOG0001504	4	0	49
CAZyme	N0.HOG0001506	2	2	208
CAZyme	N0.HOG0001512	2	2	208
CAZyme	N0.HOG0001514	0	4	43
CAZyme	N0.HOG0001516	5	6	2
CAZyme	N0.HOG0001518	2	3	25
CAZyme	N0.HOG0001520	4	2.5	3
CAZyme	N0.HOG0001521	2	1	87
CAZyme	N0.HOG0001526	5	4	8
CAZyme	N0.HOG0001535	0	2	269
CAZyme	N0.HOG0001536	2	3.5	2
CAZyme	N0.HOG0001538	3	3.5	3
CAZyme	N0.HOG0001550	2	2	208
CAZyme	N0.HOG0001551	1	1	371
CAZyme	N0.HOG0001552	3	2.5	5
CAZyme	N0.HOG0001556	2	1.5	19
CAZyme	N0.HOG0001557	0	5.5	5
CAZyme	N0.HOG0001561	3	0	50
CAZyme	N0.HOG0001564	3	2.5	5
CAZyme	N0.HOG0001565	1	1	371
CAZyme	N0.HOG0001575	0	22	2
CAZyme	N0.HOG0001578	1.5	2	20
CAZyme	N0.HOG0001579	2	0	327
CAZyme	N0.HOG0001584	0	3	53
CAZyme	N0.HOG0001585	7.5	0	2
CAZyme	N0.HOG0001586	2	1	87
CAZyme	N0.HOG0001593	0	4	43
CAZyme	N0.HOG0001596	3	4	13
CAZyme	N0.HOG0001606	2	0	327
CAZyme	N0.HOG0001615	2	2	208
CAZyme	N0.HOG0001623	0	4	43
CAZyme	N0.HOG0001635	4	0	49
CAZyme	N0.HOG0001638	1	2	89
CAZyme	N0.HOG0001640	2	1	87
CAZyme	N0.HOG0001643	0	5	22
CAZyme	N0.HOG0001646	2	0	327
CAZyme	N0.HOG0001654	0	3	53
CAZyme	N0.HOG0001655	2	2	208
CAZyme	N0.HOG0001656	2	2	208
CAZyme	N0.HOG0001658	0	4	43
CAZyme	N0.HOG0001660	3	2.5	5
CAZyme	N0.HOG0001670	0	5	22
CAZyme	N0.HOG0001674	2	0	327
CAZyme	N0.HOG0001682	7.5	7	1
CAZyme	N0.HOG0001688	1	1	371
CAZyme	N0.HOG0001689	2	2	208
CAZyme	N0.HOG0001693	6	7	3
CAZyme	N0.HOG0001697	0	4	43
CAZyme	N0.HOG0001699	2	2.5	6
CAZyme	N0.HOG0001707	2	2	208
CAZyme	N0.HOG0001709	1	1.5	20
CAZyme	N0.HOG0001717	2	2	208
CAZyme	N0.HOG0001727	4	3.5	4
CAZyme	N0.HOG0001729	0	4	43
CAZyme	N0.HOG0001732	0	7	10
CAZyme	N0.HOG0001734	2	2	208
CAZyme	N0.HOG0001735	2	2	208
CAZyme	N0.HOG0001737	2	0	327
CAZyme	N0.HOG0001740	2	1	87
CAZyme	N0.HOG0001745	2	2	208
CAZyme	N0.HOG0001750	2	2	208
CAZyme	N0.HOG0001763	2	2	208
CAZyme	N0.HOG0001765	0	2	269
CAZyme	N0.HOG0001766	1	2	89
CAZyme	N0.HOG0001769	1	1	371
CAZyme	N0.HOG0001770	24	0	3
CAZyme	N0.HOG0001777	1.5	1	18
CAZyme	N0.HOG0001781	2	2	208
CAZyme	N0.HOG0001785	0	1	70
CAZyme	N0.HOG0001793	2	0	327
CAZyme	N0.HOG0001794	2	2	208
CAZyme	N0.HOG0001795	0	2	269
CAZyme	N0.HOG0001798	3.5	0	5
CAZyme	N0.HOG0001803	1	2	89
CAZyme	N0.HOG0001804	1	1	371
CAZyme	N0.HOG0001808	2	2.5	6
CAZyme	N0.HOG0001810	0	2	269
CAZyme	N0.HOG0001811	2	2	208
CAZyme	N0.HOG0001812	2	2	208
CAZyme	N0.HOG0001813	0	2	269
CAZyme	N0.HOG0001816	0	2	269
CAZyme	N0.HOG0001817	3	3	32
CAZyme	N0.HOG0001818	0	2	269
CAZyme	N0.HOG0001819	0	2	269
CAZyme	N0.HOG0001827	1.5	0	20
CAZyme	N0.HOG0001830	0	1.5	15
CAZyme	N0.HOG0001837	3	2	33
CAZyme	N0.HOG0001838	1	1	371
CAZyme	N0.HOG0001847	1.5	1	18
CAZyme	N0.HOG0001848	2	2	208
CAZyme	N0.HOG0001852	2	2	208
CAZyme	N0.HOG0001853	2	1.5	19
CAZyme	N0.HOG0001856	2	2	208
CAZyme	N0.HOG0001865	2	2	208
CAZyme	N0.HOG0001868	2	2	208
CAZyme	N0.HOG0001874	0	2	269
CAZyme	N0.HOG0001875	2	2	208
CAZyme	N0.HOG0001876	0	3.5	8
CAZyme	N0.HOG0001882	2	0	327
CAZyme	N0.HOG0001884	1.5	1	18
CAZyme	N0.HOG0001888	4	0	49
CAZyme	N0.HOG0001891	2	2	208
CAZyme	N0.HOG0001894	2	2	208
CAZyme	N0.HOG0001898	2	0	327
CAZyme	N0.HOG0001903	2	2	208
CAZyme	N0.HOG0001910	1	0	85
CAZyme	N0.HOG0001911	1	1.5	20
CAZyme	N0.HOG0001912	1.5	1	18
CAZyme	N0.HOG0001913	1	2	89
CAZyme	N0.HOG0001921	3	3.5	3
CAZyme	N0.HOG0001926	1	0	85
CAZyme	N0.HOG0001943	0	2	269
CAZyme	N0.HOG0001946	2	0	327
CAZyme	N0.HOG0001957	4	2	8
CAZyme	N0.HOG0001958	2	3.5	2
CAZyme	N0.HOG0001961	0	4	43
CAZyme	N0.HOG0001967	2	2.5	6
CAZyme	N0.HOG0001968	2	0	327
CAZyme	N0.HOG0001970	0	2	269
CAZyme	N0.HOG0001973	2	0	327
CAZyme	N0.HOG0001978	0	4	43
CAZyme	N0.HOG0001984	2	0	327
CAZyme	N0.HOG0001985	2	1	87
CAZyme	N0.HOG0001986	2	2	208
CAZyme	N0.HOG0001987	1.5	2	20
CAZyme	N0.HOG0001988	0	2	269
CAZyme	N0.HOG0001999	2	2	208
CAZyme	N0.HOG0002000	1	1	371
CAZyme	N0.HOG0002005	2	0	327
CAZyme	N0.HOG0002007	1	2	89
CAZyme	N0.HOG0002011	2	2	208
CAZyme	N0.HOG0002018	1	2	89
CAZyme	N0.HOG0002024	1.5	2	20
CAZyme	N0.HOG0002026	2	0	327
CAZyme	N0.HOG0002028	2	0	327
CAZyme	N0.HOG0002031	4	0	49
CAZyme	N0.HOG0002032	3	0	50
CAZyme	N0.HOG0002036	1	1	371
CAZyme	N0.HOG0002038	2	1	87
CAZyme	N0.HOG0002039	2	1	87
CAZyme	N0.HOG0002041	0	2	269
CAZyme	N0.HOG0002042	2	0	327
CAZyme	N0.HOG0002043	2	0	327
CAZyme	N0.HOG0002049	3	0	50
CAZyme	N0.HOG0002050	0	5.5	5
CAZyme	N0.HOG0002051	2	1.5	19
CAZyme	N0.HOG0002056	2	2	208
CAZyme	N0.HOG0002057	1	1	371
CAZyme	N0.HOG0002061	2	2	208
CAZyme	N0.HOG0002063	5	6	2
CAZyme	N0.HOG0002070	0	2	269
CAZyme	N0.HOG0002075	1.5	2	20
CAZyme	N0.HOG0002078	0	4	43
CAZyme	N0.HOG0002079	0	2	269
CAZyme	N0.HOG0002080	1	1	371
CAZyme	N0.HOG0002089	1	1	371
CAZyme	N0.HOG0002090	1	1	371
CAZyme	N0.HOG0002094	2	0	327
CAZyme	N0.HOG0002109	0	2	269
CAZyme	N0.HOG0002110	4	0	49
CAZyme	N0.HOG0002113	2	1.5	19
CAZyme	N0.HOG0002120	5	0	21
CAZyme	N0.HOG0002122	2	1	87
CAZyme	N0.HOG0002126	1	0	85
CAZyme	N0.HOG0002132	0	2	269
CAZyme	N0.HOG0002133	1	1	371
CAZyme	N0.HOG0002135	6	0	10
CAZyme	N0.HOG0002136	0	2	269
CAZyme	N0.HOG0002138	2	1	87
CAZyme	N0.HOG0002143	1	2	89
CAZyme	N0.HOG0002146	2	3	25
CAZyme	N0.HOG0002158	4	4	11
CAZyme	N0.HOG0002164	1	2	89
CAZyme	N0.HOG0002166	2	0	327
CAZyme	N0.HOG0002171	2	1	87
CAZyme	N0.HOG0002180	2	2	208
CAZyme	N0.HOG0002194	2	0	327
CAZyme	N0.HOG0002197	2	2	208
CAZyme	N0.HOG0002202	4	0	49
CAZyme	N0.HOG0002229	2	0	327
CAZyme	N0.HOG0002236	0	2	269
CAZyme	N0.HOG0002245	2	2	208
CAZyme	N0.HOG0002246	1.5	2	20
CAZyme	N0.HOG0002248	2	2	208
CAZyme	N0.HOG0002249	1	2	89
CAZyme	N0.HOG0002251	2	1	87
CAZyme	N0.HOG0002252	0	2	269
CAZyme	N0.HOG0002256	3.5	3	1
CAZyme	N0.HOG0002259	2	0	327
CAZyme	N0.HOG0002261	2	0	327
CAZyme	N0.HOG0002269	1	2	89
CAZyme	N0.HOG0002271	4	0	49
CAZyme	N0.HOG0002273	2	0	327
CAZyme	N0.HOG0002279	2	1	87
CAZyme	N0.HOG0002289	2	2	208
CAZyme	N0.HOG0002292	3	2	33
CAZyme	N0.HOG0002294	0	2	269
CAZyme	N0.HOG0002299	0	1	70
CAZyme	N0.HOG0002301	2	0	327
CAZyme	N0.HOG0002307	1	1	371
CAZyme	N0.HOG0002309	2	2	208
CAZyme	N0.HOG0002312	2	1	87
CAZyme	N0.HOG0002316	2	1	87
CAZyme	N0.HOG0002321	1	2	89
CAZyme	N0.HOG0002324	0	2	269
CAZyme	N0.HOG0002326	2	1	87
CAZyme	N0.HOG0002350	2.5	3.5	1
CAZyme	N0.HOG0002352	2	1	87
CAZyme	N0.HOG0002362	0	2	269
CAZyme	N0.HOG0002369	0	2	269
CAZyme	N0.HOG0002382	3	3.5	3
CAZyme	N0.HOG0002384	1	3	5
CAZyme	N0.HOG0002392	2	2	208
CAZyme	N0.HOG0002393	2	0	327
CAZyme	N0.HOG0002394	0	2	269
CAZyme	N0.HOG0002400	2	2	208
CAZyme	N0.HOG0002402	2	1	87
CAZyme	N0.HOG0002407	2	1	87
CAZyme	N0.HOG0002411	0	1	70
CAZyme	N0.HOG0002417	0	3	53
CAZyme	N0.HOG0002418	2	1	87
CAZyme	N0.HOG0002423	1	1	371
CAZyme	N0.HOG0002424	2	1	87
CAZyme	N0.HOG0002437	2	0	327
CAZyme	N0.HOG0002448	2	0	327
CAZyme	N0.HOG0002452	2	2	208
CAZyme	N0.HOG0002459	2	0	327
CAZyme	N0.HOG0002462	2	2	208
CAZyme	N0.HOG0002463	0	2	269
CAZyme	N0.HOG0002468	2	1	87
CAZyme	N0.HOG0002478	0	1	70
CAZyme	N0.HOG0002485	2	2	208
CAZyme	N0.HOG0002486	6	0	10
CAZyme	N0.HOG0002487	2	1	87
CAZyme	N0.HOG0002491	2	0	327
CAZyme	N0.HOG0002495	2	1.5	19
CAZyme	N0.HOG0002508	2	2	208
CAZyme	N0.HOG0002510	2	0	327
CAZyme	N0.HOG0002514	2	0	327
CAZyme	N0.HOG0002517	1	2	89
CAZyme	N0.HOG0002518	0	2	269
CAZyme	N0.HOG0002520	0	2	269
CAZyme	N0.HOG0002521	1	1	371
CAZyme	N0.HOG0002527	2	2	208
CAZyme	N0.HOG0002531	1	1	371
CAZyme	N0.HOG0002534	1	4	3
CAZyme	N0.HOG0002535	2	1	87
CAZyme	N0.HOG0002536	1	1	371
CAZyme	N0.HOG0002538	1	1	371
CAZyme	N0.HOG0002542	1	0	85
CAZyme	N0.HOG0002544	1	2	89
CAZyme	N0.HOG0002550	1	1	371
CAZyme	N0.HOG0002551	2	1	87
CAZyme	N0.HOG0002554	2	2.5	6
CAZyme	N0.HOG0002557	4	0	49
CAZyme	N0.HOG0002558	1	1	371
CAZyme	N0.HOG0002563	2	1	87
CAZyme	N0.HOG0002566	1	1.5	20
CAZyme	N0.HOG0002568	5	0	21
CAZyme	N0.HOG0002571	0	4	43
CAZyme	N0.HOG0002573	0	2	269
CAZyme	N0.HOG0002575	2	2	208
CAZyme	N0.HOG0002578	1.5	1	18
CAZyme	N0.HOG0002579	1	2	89
CAZyme	N0.HOG0002585	2	1	87
CAZyme	N0.HOG0002602	4	0	49
CAZyme	N0.HOG0002603	0	2	269
CAZyme	N0.HOG0002605	0	2	269
CAZyme	N0.HOG0002606	2	1.5	19
CAZyme	N0.HOG0002628	2	1	87
CAZyme	N0.HOG0002631	3.5	0	5
CAZyme	N0.HOG0002646	0	5	22
CAZyme	N0.HOG0002649	1	1	371
CAZyme	N0.HOG0002662	2	2	208
CAZyme	N0.HOG0002664	0	2	269
CAZyme	N0.HOG0002668	2	0	327
CAZyme	N0.HOG0002671	3	1	4
CAZyme	N0.HOG0002672	2	1	87
CAZyme	N0.HOG0002673	2	2	208
CAZyme	N0.HOG0002678	0	2	269
CAZyme	N0.HOG0002685	1	2	89
CAZyme	N0.HOG0002690	3	0	50
CAZyme	N0.HOG0002697	1	1	371
CAZyme	N0.HOG0002698	0	3	53
CAZyme	N0.HOG0002707	1	2	89
CAZyme	N0.HOG0002721	1	2	89
CAZyme	N0.HOG0002725	2	0	327
CAZyme	N0.HOG0002729	2	0	327
CAZyme	N0.HOG0002730	1.5	0	20
CAZyme	N0.HOG0002733	1	1	371
CAZyme	N0.HOG0002734	1	0	85
CAZyme	N0.HOG0002735	0	2	269
CAZyme	N0.HOG0002738	1	0	85
CAZyme	N0.HOG0002739	1	1	371
CAZyme	N0.HOG0002740	2	1	87
CAZyme	N0.HOG0002741	2	0	327
CAZyme	N0.HOG0002742	2	2	208
CAZyme	N0.HOG0002743	0	4	43
CAZyme	N0.HOG0002747	1	1	371
CAZyme	N0.HOG0002756	2	0	327
CAZyme	N0.HOG0002761	1	1	371
CAZyme	N0.HOG0002769	1.5	0	20
CAZyme	N0.HOG0002770	5	0	21
CAZyme	N0.HOG0002781	23	19.5	1
CAZyme	N0.HOG0002782	3	3	32
CAZyme	N0.HOG0002783	2	3	25
CAZyme	N0.HOG0002784	2	0	327
CAZyme	N0.HOG0002788	0	4	43
CAZyme	N0.HOG0002804	0	5	22
CAZyme	N0.HOG0002812	1	0	85
CAZyme	N0.HOG0002819	0	2	269
CAZyme	N0.HOG0002823	0	4	43
CAZyme	N0.HOG0002826	0	2	269
CAZyme	N0.HOG0002831	7	5	3
CAZyme	N0.HOG0002838	1	1	371
CAZyme	N0.HOG0002840	1	1	371
CAZyme	N0.HOG0002846	1	1	371
CAZyme	N0.HOG0002848	1	1	371
CAZyme	N0.HOG0002850	1.5	0	20
CAZyme	N0.HOG0002856	1	1	371
CAZyme	N0.HOG0002863	1	2	89
CAZyme	N0.HOG0002868	1	1	371
CAZyme	N0.HOG0002873	1	1	371
CAZyme	N0.HOG0002878	1	2	89
CAZyme	N0.HOG0002892	1	1	371
CAZyme	N0.HOG0002894	2	0	327
CAZyme	N0.HOG0002896	0	2	269
CAZyme	N0.HOG0002923	1	1	371
CAZyme	N0.HOG0002924	1	1	371
CAZyme	N0.HOG0002936	1	1	371
CAZyme	N0.HOG0002937	2	2	208
CAZyme	N0.HOG0002940	1	1	371
CAZyme	N0.HOG0002941	2	0	327
CAZyme	N0.HOG0002945	2	2	208
CAZyme	N0.HOG0002957	1	1	371
CAZyme	N0.HOG0002958	1	1	371
CAZyme	N0.HOG0002962	1	2	89
CAZyme	N0.HOG0002967	2	0	327
CAZyme	N0.HOG0002968	0	2	269
CAZyme	N0.HOG0002972	0	2	269
CAZyme	N0.HOG0002982	2	0	327
CAZyme	N0.HOG0002985	2	3	25
CAZyme	N0.HOG0002993	2.5	3	2
CAZyme	N0.HOG0003013	0	2	269
CAZyme	N0.HOG0003018	1	0	85
CAZyme	N0.HOG0003030	1	1	371
CAZyme	N0.HOG0003041	1	1	371
CAZyme	N0.HOG0003042	2	0	327
CAZyme	N0.HOG0003044	2	0	327
CAZyme	N0.HOG0003045	1	0	85
CAZyme	N0.HOG0003046	1	2	89
CAZyme	N0.HOG0003053	0	2	269
CAZyme	N0.HOG0003058	0	2	269
CAZyme	N0.HOG0003060	2	2	208
CAZyme	N0.HOG0003064	4	0	49
CAZyme	N0.HOG0003073	0	2	269
CAZyme	N0.HOG0003084	2.5	3	2
CAZyme	N0.HOG0003087	1	1	371
CAZyme	N0.HOG0003089	2	0	327
CAZyme	N0.HOG0003092	2	0	327
CAZyme	N0.HOG0003094	2	0	327
CAZyme	N0.HOG0003110	0	1.5	15
CAZyme	N0.HOG0003112	1	1	371
CAZyme	N0.HOG0003118	1	1	371
CAZyme	N0.HOG0003141	2	2	208
CAZyme	N0.HOG0003143	1	1	371
CAZyme	N0.HOG0003148	0	3	53
CAZyme	N0.HOG0003153	1	1	371
CAZyme	N0.HOG0003156	2.5	0	5
CAZyme	N0.HOG0003161	0	1.5	15
CAZyme	N0.HOG0003170	2	3	25
CAZyme	N0.HOG0003172	0	2	269
CAZyme	N0.HOG0003173	2	0	327
CAZyme	N0.HOG0003174	1	1	371
CAZyme	N0.HOG0003175	3.5	4	2
CAZyme	N0.HOG0003178	1	1	371
CAZyme	N0.HOG0003187	1	1	371
CAZyme	N0.HOG0003190	2	0	327
CAZyme	N0.HOG0003197	1	1	371
CAZyme	N0.HOG0003202	2	1	87
CAZyme	N0.HOG0003208	1.5	0	20
CAZyme	N0.HOG0003218	2	1	87
CAZyme	N0.HOG0003219	1	1	371
CAZyme	N0.HOG0003229	1	2	89
CAZyme	N0.HOG0003232	2	0	327
CAZyme	N0.HOG0003237	1	1	371
CAZyme	N0.HOG0003238	1	1	371
CAZyme	N0.HOG0003240	0	2	269
CAZyme	N0.HOG0003246	2	2	208
CAZyme	N0.HOG0003251	1	1	371
CAZyme	N0.HOG0003256	2	2	208
CAZyme	N0.HOG0003259	2	0	327
CAZyme	N0.HOG0003263	0	2	269
CAZyme	N0.HOG0003271	0	2	269
CAZyme	N0.HOG0003278	1	1	371
CAZyme	N0.HOG0003282	1	0	85
CAZyme	N0.HOG0003287	1	1	371
CAZyme	N0.HOG0003303	1	1	371
CAZyme	N0.HOG0003306	1	1	371
CAZyme	N0.HOG0003309	1	1	371
CAZyme	N0.HOG0003319	4	0	49
CAZyme	N0.HOG0003320	1	0	85
CAZyme	N0.HOG0003325	2	0	327
CAZyme	N0.HOG0003331	1	1	371
CAZyme	N0.HOG0003335	1	1	371
CAZyme	N0.HOG0003355	1	1	371
CAZyme	N0.HOG0003373	2	0	327
CAZyme	N0.HOG0003379	0	2	269
CAZyme	N0.HOG0003387	1	1	371
CAZyme	N0.HOG0003394	2	0	327
CAZyme	N0.HOG0003408	0	2	269
CAZyme	N0.HOG0003411	2	2	208
CAZyme	N0.HOG0003419	5.5	2	1
CAZyme	N0.HOG0003433	2	0	327
CAZyme	N0.HOG0003434	1	1	371
CAZyme	N0.HOG0003445	3	4	13
CAZyme	N0.HOG0003446	1	1	371
CAZyme	N0.HOG0003451	0	2	269
CAZyme	N0.HOG0003462	2	0	327
CAZyme	N0.HOG0003475	1	2	89
CAZyme	N0.HOG0003483	1	1	371
CAZyme	N0.HOG0003490	1	1	371
CAZyme	N0.HOG0003492	1	1	371
CAZyme	N0.HOG0003494	2	2	208
CAZyme	N0.HOG0003496	2	2	208
CAZyme	N0.HOG0003513	1	1	371
CAZyme	N0.HOG0003516	0	2	269
CAZyme	N0.HOG0003518	0	2	269
CAZyme	N0.HOG0003520	1	1	371
CAZyme	N0.HOG0003523	0	4	43
CAZyme	N0.HOG0003524	2	0	327
CAZyme	N0.HOG0003548	0	2	269
CAZyme	N0.HOG0003562	1	1	371
CAZyme	N0.HOG0003564	0	2	269
CAZyme	N0.HOG0003568	1	1	371
CAZyme	N0.HOG0003573	2	0	327
CAZyme	N0.HOG0003574	0	3	53
CAZyme	N0.HOG0003580	1	1	371
CAZyme	N0.HOG0003582	2	2	208
CAZyme	N0.HOG0003590	2	0	327
CAZyme	N0.HOG0003592	0	2	269
CAZyme	N0.HOG0003593	2	1	87
CAZyme	N0.HOG0003597	3	2	33
CAZyme	N0.HOG0003598	1	1	371
CAZyme	N0.HOG0003599	2	0	327
CAZyme	N0.HOG0003600	1	1	371
CAZyme	N0.HOG0003612	1	1	371
CAZyme	N0.HOG0003629	0	2	269
CAZyme	N0.HOG0003630	1	1	371
CAZyme	N0.HOG0003631	1	3	5
CAZyme	N0.HOG0003632	2	0	327
CAZyme	N0.HOG0003645	5	0	21
CAZyme	N0.HOG0003649	0	2	269
CAZyme	N0.HOG0003653	2	2	208
CAZyme	N0.HOG0003655	3	2.5	5
CAZyme	N0.HOG0003657	0	2	269
CAZyme	N0.HOG0003662	2	0	327
CAZyme	N0.HOG0003665	1	1	371
CAZyme	N0.HOG0003670	2	0	327
CAZyme	N0.HOG0003680	1	1	371
CAZyme	N0.HOG0003687	1	1	371
CAZyme	N0.HOG0003702	2	2	208
CAZyme	N0.HOG0003718	2	1	87
CAZyme	N0.HOG0003721	0	2	269
CAZyme	N0.HOG0003722	2	0	327
CAZyme	N0.HOG0003724	1	1	371
CAZyme	N0.HOG0003731	0	1	70
CAZyme	N0.HOG0003744	1	2	89
CAZyme	N0.HOG0003759	0	2	269
CAZyme	N0.HOG0003766	1	1	371
CAZyme	N0.HOG0003768	1	1	371
CAZyme	N0.HOG0003784	2	0	327
CAZyme	N0.HOG0003790	3	3	32
CAZyme	N0.HOG0003805	0	2	269
CAZyme	N0.HOG0003810	2	2	208
CAZyme	N0.HOG0003812	2	0	327
CAZyme	N0.HOG0003817	1	1	371
CAZyme	N0.HOG0003836	0	3	53
CAZyme	N0.HOG0003837	2	2	208
CAZyme	N0.HOG0003840	2	0	327
CAZyme	N0.HOG0003852	1	0	85
CAZyme	N0.HOG0003863	5	0	21
CAZyme	N0.HOG0003867	2	2	208
CAZyme	N0.HOG0003868	2	0	327
CAZyme	N0.HOG0003874	1	1	371
CAZyme	N0.HOG0003879	2	3	25
CAZyme	N0.HOG0003880	1	1	371
CAZyme	N0.HOG0003891	0	2	269
CAZyme	N0.HOG0003897	2	4	9
CAZyme	N0.HOG0003898	1	1	371
CAZyme	N0.HOG0003905	2	2	208
CAZyme	N0.HOG0003918	2	1	87
CAZyme	N0.HOG0003924	2	0	327
CAZyme	N0.HOG0003925	1	1	371
CAZyme	N0.HOG0003927	2	0	327
CAZyme	N0.HOG0003935	2	2	208
CAZyme	N0.HOG0003948	0	3.5	8
CAZyme	N0.HOG0003949	2	0	327
CAZyme	N0.HOG0003951	1	1	371
CAZyme	N0.HOG0003964	1	2	89
CAZyme	N0.HOG0003965	2	0	327
CAZyme	N0.HOG0003974	1	0	85
CAZyme	N0.HOG0003978	2	4	9
CAZyme	N0.HOG0003979	1	1	371
CAZyme	N0.HOG0003987	0	2	269
CAZyme	N0.HOG0003990	1.5	2	20
CAZyme	N0.HOG0003993	2	0	327
CAZyme	N0.HOG0003999	1	1	371
CAZyme	N0.HOG0004002	1	1	371
CAZyme	N0.HOG0004006	1	3	5
CAZyme	N0.HOG0004031	1	2	89
CAZyme	N0.HOG0004033	2	0	327
CAZyme	N0.HOG0004036	1	1	371
CAZyme	N0.HOG0004037	1	1	371
CAZyme	N0.HOG0004038	0	1	70
CAZyme	N0.HOG0004047	4	3	5
CAZyme	N0.HOG0004070	0	2	269
CAZyme	N0.HOG0004079	1	1	371
CAZyme	N0.HOG0004085	1	1	371
CAZyme	N0.HOG0004091	1	0	85
CAZyme	N0.HOG0004093	1	1	371
CAZyme	N0.HOG0004095	2	1	87
CAZyme	N0.HOG0004097	1	1	371
CAZyme	N0.HOG0004102	0	2	269
CAZyme	N0.HOG0004107	2	1	87
CAZyme	N0.HOG0004108	0	7	10
CAZyme	N0.HOG0004112	0	3	53
CAZyme	N0.HOG0004118	0	2	269
CAZyme	N0.HOG0004124	2	0	327
CAZyme	N0.HOG0004128	2	2	208
CAZyme	N0.HOG0004140	0	8	9
CAZyme	N0.HOG0004143	2	0	327
CAZyme	N0.HOG0004146	1	1	371
CAZyme	N0.HOG0004151	0	2	269
CAZyme	N0.HOG0004153	2	4	9
CAZyme	N0.HOG0004160	5	0	21
CAZyme	N0.HOG0004164	2	1	87
CAZyme	N0.HOG0004165	0	2	269
CAZyme	N0.HOG0004167	1	1	371
CAZyme	N0.HOG0004175	0	2	269
CAZyme	N0.HOG0004181	2	0	327
CAZyme	N0.HOG0004186	0	6	12
CAZyme	N0.HOG0004190	1	1	371
CAZyme	N0.HOG0004192	1	1	371
CAZyme	N0.HOG0004193	1	1	371
CAZyme	N0.HOG0004203	1	1	371
CAZyme	N0.HOG0004210	1	1	371
CAZyme	N0.HOG0004221	0	2	269
CAZyme	N0.HOG0004225	1	1	371
CAZyme	N0.HOG0004226	1	1	371
CAZyme	N0.HOG0004231	2	0	327
CAZyme	N0.HOG0004232	1	1	371
CAZyme	N0.HOG0004239	1	1	371
CAZyme	N0.HOG0004241	0	2	269
CAZyme	N0.HOG0004242	2	2	208
CAZyme	N0.HOG0004249	0	2	269
CAZyme	N0.HOG0004257	0	2	269
CAZyme	N0.HOG0004269	1	1	371
CAZyme	N0.HOG0004270	0	2	269
CAZyme	N0.HOG0004277	0	2	269
CAZyme	N0.HOG0004287	2	1	87
CAZyme	N0.HOG0004298	2	0	327
CAZyme	N0.HOG0004300	1	1	371
CAZyme	N0.HOG0004305	0	2	269
CAZyme	N0.HOG0004306	4	0	49
CAZyme	N0.HOG0004311	1	2	89
CAZyme	N0.HOG0004321	0	2	269
CAZyme	N0.HOG0004325	1	1	371
CAZyme	N0.HOG0004327	0	2	269
CAZyme	N0.HOG0004331	0	2	269
CAZyme	N0.HOG0004332	2	2	208
CAZyme	N0.HOG0004335	2	0	327
CAZyme	N0.HOG0004339	0	2	269
CAZyme	N0.HOG0004350	2	0	327
CAZyme	N0.HOG0004353	0	2	269
CAZyme	N0.HOG0004355	2	0	327
CAZyme	N0.HOG0004361	0	2	269
CAZyme	N0.HOG0004364	3	0	50
CAZyme	N0.HOG0004367	1	2	89
CAZyme	N0.HOG0004377	0	2	269
CAZyme	N0.HOG0004387	1	1	371
CAZyme	N0.HOG0004389	1	1	371
CAZyme	N0.HOG0004396	1	1.5	20
CAZyme	N0.HOG0004402	2	0	327
CAZyme	N0.HOG0004407	2	0	327
CAZyme	N0.HOG0004412	1	1	371
CAZyme	N0.HOG0004414	3	0	50
CAZyme	N0.HOG0004415	2	2	208
CAZyme	N0.HOG0004417	2	0	327
CAZyme	N0.HOG0004418	1	1	371
CAZyme	N0.HOG0004419	3	2.5	5
CAZyme	N0.HOG0004448	1	1	371
CAZyme	N0.HOG0004450	0	2	269
CAZyme	N0.HOG0004459	1	1	371
CAZyme	N0.HOG0004476	0	2	269
CAZyme	N0.HOG0004482	1	1	371
CAZyme	N0.HOG0004494	1	1	371
CAZyme	N0.HOG0004495	3	4	13
CAZyme	N0.HOG0004503	1	0	85
CAZyme	N0.HOG0004506	1	1	371
CAZyme	N0.HOG0004517	2	2	208
CAZyme	N0.HOG0004529	1	1	371
CAZyme	N0.HOG0004534	1	1	371
CAZyme	N0.HOG0004542	1	2	89
CAZyme	N0.HOG0004555	1	1	371
CAZyme	N0.HOG0004565	0	1	70
CAZyme	N0.HOG0004588	1	0	85
CAZyme	N0.HOG0004592	1	1	371
CAZyme	N0.HOG0004600	2	2	208
CAZyme	N0.HOG0004617	0	1	70
CAZyme	N0.HOG0004620	2	0	327
CAZyme	N0.HOG0004622	1	1	371
CAZyme	N0.HOG0004640	1	0	85
CAZyme	N0.HOG0004643	1	1	371
CAZyme	N0.HOG0004651	2	0	327
CAZyme	N0.HOG0004658	1	1	371
CAZyme	N0.HOG0004665	2	2	208
CAZyme	N0.HOG0004667	2	2	208
CAZyme	N0.HOG0004673	0	2	269
CAZyme	N0.HOG0004682	2	0	327
CAZyme	N0.HOG0004688	1	1	371
CAZyme	N0.HOG0004707	1	1	371
CAZyme	N0.HOG0004720	1	0	85
CAZyme	N0.HOG0004722	0	2	269
CAZyme	N0.HOG0004723	2	1	87
CAZyme	N0.HOG0004727	0	3	53
CAZyme	N0.HOG0004730	1	0	85
CAZyme	N0.HOG0004733	1	1	371
CAZyme	N0.HOG0004738	1	1	371
CAZyme	N0.HOG0004739	0	3	53
CAZyme	N0.HOG0004741	0	2	269
CAZyme	N0.HOG0004753	2	2	208
CAZyme	N0.HOG0004754	1	1	371
CAZyme	N0.HOG0004759	0	2	269
CAZyme	N0.HOG0004767	2	0	327
CAZyme	N0.HOG0004770	7	0	8
CAZyme	N0.HOG0004779	1	0	85
CAZyme	N0.HOG0004808	0	2	269
CAZyme	N0.HOG0004814	3	0	50
CAZyme	N0.HOG0004836	1	1	371
CAZyme	N0.HOG0004844	0	2	269
CAZyme	N0.HOG0004855	1	0	85
CAZyme	N0.HOG0004861	2	0	327
CAZyme	N0.HOG0004872	1	1	371
CAZyme	N0.HOG0004881	2	0	327
CAZyme	N0.HOG0004890	2	0	327
CAZyme	N0.HOG0004899	2	0	327
CAZyme	N0.HOG0004908	1	1	371
CAZyme	N0.HOG0004910	1	1	371
CAZyme	N0.HOG0004911	0	2	269
CAZyme	N0.HOG0004917	1	1	371
CAZyme	N0.HOG0004919	0	3	53
CAZyme	N0.HOG0004926	2	0	327
CAZyme	N0.HOG0004933	2	0	327
CAZyme	N0.HOG0004937	1	1	371
CAZyme	N0.HOG0004942	2	0	327
CAZyme	N0.HOG0004945	0	2	269
CAZyme	N0.HOG0004948	0	2	269
CAZyme	N0.HOG0004951	0	5	22
CAZyme	N0.HOG0004974	1	2	89
CAZyme	N0.HOG0004976	4	2	8
CAZyme	N0.HOG0004991	1	1	371
CAZyme	N0.HOG0004995	0	2	269
CAZyme	N0.HOG0005006	2	0	327
CAZyme	N0.HOG0005011	1	1	371
CAZyme	N0.HOG0005038	0	3.5	8
CAZyme	N0.HOG0005041	1	1	371
CAZyme	N0.HOG0005042	1	1	371
CAZyme	N0.HOG0005046	2	0	327
CAZyme	N0.HOG0005048	2	0	327
CAZyme	N0.HOG0005056	1	1	371
CAZyme	N0.HOG0005069	2	0	327
CAZyme	N0.HOG0005086	0	1	70
CAZyme	N0.HOG0005088	2	2	208
CAZyme	N0.HOG0005101	1	1	371
CAZyme	N0.HOG0005103	1	1	371
CAZyme	N0.HOG0005118	2	0	327
CAZyme	N0.HOG0005120	0	2	269
CAZyme	N0.HOG0005127	1	0	85
CAZyme	N0.HOG0005131	1	1	371
CAZyme	N0.HOG0005139	1	1	371
CAZyme	N0.HOG0005149	1	1	371
CAZyme	N0.HOG0005151	2	1	87
CAZyme	N0.HOG0005166	1	1	371
CAZyme	N0.HOG0005181	0	2	269
CAZyme	N0.HOG0005188	2	0	327
CAZyme	N0.HOG0005191	0	2	269
CAZyme	N0.HOG0005198	2	0	327
CAZyme	N0.HOG0005207	1	1	371
CAZyme	N0.HOG0005210	1	0	85
CAZyme	N0.HOG0005225	0	2	269
CAZyme	N0.HOG0005236	1	1	371
CAZyme	N0.HOG0005239	2	2	208
CAZyme	N0.HOG0005252	3	0	50
CAZyme	N0.HOG0005273	2	0	327
CAZyme	N0.HOG0005286	2	0	327
CAZyme	N0.HOG0005297	2	0	327
CAZyme	N0.HOG0005304	2	1.5	19
CAZyme	N0.HOG0005305	2	0	327
CAZyme	N0.HOG0005317	2	1	87
CAZyme	N0.HOG0005321	3	0	50
CAZyme	N0.HOG0005324	1.5	2	20
CAZyme	N0.HOG0005325	2	0	327
CAZyme	N0.HOG0005354	1	1	371
CAZyme	N0.HOG0005355	2	2	208
CAZyme	N0.HOG0005357	1	1	371
CAZyme	N0.HOG0005358	1	1	371
CAZyme	N0.HOG0005368	0	4	43
CAZyme	N0.HOG0005380	1	1	371
CAZyme	N0.HOG0005383	1	1	371
CAZyme	N0.HOG0005413	5	0	21
CAZyme	N0.HOG0005424	0	2	269
CAZyme	N0.HOG0005449	1	1	371
CAZyme	N0.HOG0005452	2	3	25
CAZyme	N0.HOG0005455	4	5	3
CAZyme	N0.HOG0005461	1	1	371
CAZyme	N0.HOG0005466	1	1	371
CAZyme	N0.HOG0005467	2	0	327
CAZyme	N0.HOG0005468	2	5	1
CAZyme	N0.HOG0005481	0	2	269
CAZyme	N0.HOG0005491	1	0	85
CAZyme	N0.HOG0005492	1	1	371
CAZyme	N0.HOG0005518	1	1	371
CAZyme	N0.HOG0005546	1	1	371
CAZyme	N0.HOG0005560	2	2	208
CAZyme	N0.HOG0005562	1	2	89
CAZyme	N0.HOG0005573	6	0	10
CAZyme	N0.HOG0005587	1	1	371
CAZyme	N0.HOG0005595	1	1	371
CAZyme	N0.HOG0005607	0	2	269
CAZyme	N0.HOG0005621	0	2	269
CAZyme	N0.HOG0005623	3	0	50
CAZyme	N0.HOG0005632	1	1	371
CAZyme	N0.HOG0005635	1	1	371
CAZyme	N0.HOG0005646	1	1	371
CAZyme	N0.HOG0005656	1	1	371
CAZyme	N0.HOG0005657	1	1	371
CAZyme	N0.HOG0005658	2	4	9
CAZyme	N0.HOG0005659	1	0	85
CAZyme	N0.HOG0005671	2	0	327
CAZyme	N0.HOG0005692	2	1.5	19
CAZyme	N0.HOG0005697	2	0	327
CAZyme	N0.HOG0005705	2	0	327
CAZyme	N0.HOG0005706	2	0	327
CAZyme	N0.HOG0005719	1	1	371
CAZyme	N0.HOG0005733	5	4	8
CAZyme	N0.HOG0005741	4	4	11
CAZyme	N0.HOG0005746	1	1	371
CAZyme	N0.HOG0005747	0	2	269
CAZyme	N0.HOG0005768	5	4	8
CAZyme	N0.HOG0005775	2	0	327
CAZyme	N0.HOG0005788	1	1	371
CAZyme	N0.HOG0005804	2	2	208
CAZyme	N0.HOG0005807	1	1	371
CAZyme	N0.HOG0005810	4	0	49
CAZyme	N0.HOG0005811	1	1	371
CAZyme	N0.HOG0005813	1	1	371
CAZyme	N0.HOG0005818	2	0	327
CAZyme	N0.HOG0005827	1	1	371
CAZyme	N0.HOG0005834	6	5	1
CAZyme	N0.HOG0005843	0	2	269
CAZyme	N0.HOG0005848	0	2	269
CAZyme	N0.HOG0005863	2	0	327
CAZyme	N0.HOG0005868	2	1	87
CAZyme	N0.HOG0005870	2	2	208
CAZyme	N0.HOG0005882	2	0	327
CAZyme	N0.HOG0005899	2	0	327
CAZyme	N0.HOG0005910	0	2	269
CAZyme	N0.HOG0005920	2	0	327
CAZyme	N0.HOG0005921	0	4	43
CAZyme	N0.HOG0005949	1.5	0	20
CAZyme	N0.HOG0005955	1	1	371
CAZyme	N0.HOG0005956	1	1	371
CAZyme	N0.HOG0005957	2	0	327
CAZyme	N0.HOG0005958	1	1	371
CAZyme	N0.HOG0005964	2	2	208
CAZyme	N0.HOG0005965	1	1	371
CAZyme	N0.HOG0005986	1	1	371
CAZyme	N0.HOG0005988	2	2	208
CAZyme	N0.HOG0005996	1	1	371
CAZyme	N0.HOG0006008	0	4	43
CAZyme	N0.HOG0006013	3	4	13
CAZyme	N0.HOG0006018	1	1	371
CAZyme	N0.HOG0006026	1	1	371
CAZyme	N0.HOG0006030	2	0	327
CAZyme	N0.HOG0006032	3	2	33
CAZyme	N0.HOG0006034	0	2	269
CAZyme	N0.HOG0006036	1	1	371
CAZyme	N0.HOG0006050	2	2	208
CAZyme	N0.HOG0006054	0	2	269
CAZyme	N0.HOG0006059	1	1	371
CAZyme	N0.HOG0006060	0	2	269
CAZyme	N0.HOG0006068	2	2	208
CAZyme	N0.HOG0006084	0	1	70
CAZyme	N0.HOG0006091	1	2	89
CAZyme	N0.HOG0006098	2	2	208
CAZyme	N0.HOG0006102	1	1	371
CAZyme	N0.HOG0006110	1	1	371
CAZyme	N0.HOG0006112	1	1	371
CAZyme	N0.HOG0006115	0	2	269
CAZyme	N0.HOG0006134	2	0	327
CAZyme	N0.HOG0006137	1	1	371
CAZyme	N0.HOG0006151	1	1	371
CAZyme	N0.HOG0006155	1	1	371
CAZyme	N0.HOG0006180	1	0	85
CAZyme	N0.HOG0006200	2	2	208
CAZyme	N0.HOG0006203	4	4.5	2
CAZyme	N0.HOG0006216	0	2	269
CAZyme	N0.HOG0006226	1	1	371
CAZyme	N0.HOG0006232	0	1	70
CAZyme	N0.HOG0006245	1	1	371
CAZyme	N0.HOG0006257	1	1	371
CAZyme	N0.HOG0006284	0	2	269
CAZyme	N0.HOG0006294	2	0	327
CAZyme	N0.HOG0006301	0	2	269
CAZyme	N0.HOG0006302	2	0	327
CAZyme	N0.HOG0006312	2	0	327
CAZyme	N0.HOG0006332	0	4	43
CAZyme	N0.HOG0006352	1	1	371
CAZyme	N0.HOG0006355	2	1	87
CAZyme	N0.HOG0006388	1	1	371
CAZyme	N0.HOG0006401	0	3	53
CAZyme	N0.HOG0006406	2.5	0	5
CAZyme	N0.HOG0006408	2	2	208
CAZyme	N0.HOG0006409	0	3	53
CAZyme	N0.HOG0006434	1	1	371
CAZyme	N0.HOG0006441	1	1	371
CAZyme	N0.HOG0006445	2	0	327
CAZyme	N0.HOG0006449	2	0	327
CAZyme	N0.HOG0006461	1	1	371
CAZyme	N0.HOG0006462	2	0	327
CAZyme	N0.HOG0006465	1	1	371
CAZyme	N0.HOG0006471	0	2	269
CAZyme	N0.HOG0006478	0	2	269
CAZyme	N0.HOG0006535	2	2	208
CAZyme	N0.HOG0006536	2	2	208
CAZyme	N0.HOG0006549	1	1	371
CAZyme	N0.HOG0006569	4	0	49
CAZyme	N0.HOG0006572	0	3	53
CAZyme	N0.HOG0006575	2	0	327
CAZyme	N0.HOG0006582	2	2	208
CAZyme	N0.HOG0006596	0	1	70
CAZyme	N0.HOG0006608	2	2	208
CAZyme	N0.HOG0006617	2	0	327
CAZyme	N0.HOG0006653	1	1	371
CAZyme	N0.HOG0006665	3	2	33
CAZyme	N0.HOG0006667	0	5	22
CAZyme	N0.HOG0006669	4	4	11
CAZyme	N0.HOG0006689	2	0	327
CAZyme	N0.HOG0006695	2	2	208
CAZyme	N0.HOG0006699	2	2	208
CAZyme	N0.HOG0006701	0	2	269
CAZyme	N0.HOG0006703	2	2	208
CAZyme	N0.HOG0006735	3	2	33
CAZyme	N0.HOG0006748	0	2	269
CAZyme	N0.HOG0006750	2	2	208
CAZyme	N0.HOG0006760	5	0	21
CAZyme	N0.HOG0006761	2	0	327
CAZyme	N0.HOG0006788	1	1	371
CAZyme	N0.HOG0006792	0	1	70
CAZyme	N0.HOG0006793	2	0	327
CAZyme	N0.HOG0006795	0	5	22
CAZyme	N0.HOG0006797	3	0	50
CAZyme	N0.HOG0006812	2	2	208
CAZyme	N0.HOG0006814	0	3	53
CAZyme	N0.HOG0006830	2	0	327
CAZyme	N0.HOG0006834	1	2	89
CAZyme	N0.HOG0006839	12	0	3
CAZyme	N0.HOG0006840	0	9	5
CAZyme	N0.HOG0006848	1	1	371
CAZyme	N0.HOG0006853	2	3	25
CAZyme	N0.HOG0006874	1	1	371
CAZyme	N0.HOG0006878	1.5	2	20
CAZyme	N0.HOG0006883	1	1	371
CAZyme	N0.HOG0006885	2	2	208
CAZyme	N0.HOG0006886	1	1.5	20
CAZyme	N0.HOG0006890	3	0	50
CAZyme	N0.HOG0006897	2	2	208
CAZyme	N0.HOG0006912	0	1	70
CAZyme	N0.HOG0006925	2	2	208
CAZyme	N0.HOG0006934	4	0	49
CAZyme	N0.HOG0006941	1	1	371
CAZyme	N0.HOG0006944	2	2	208
CAZyme	N0.HOG0006959	1	1	371
CAZyme	N0.HOG0006966	3	0	50
CAZyme	N0.HOG0006976	2	2	208
CAZyme	N0.HOG0006987	2	0	327
CAZyme	N0.HOG0006993	2	3	25
CAZyme	N0.HOG0007017	0	3	53
CAZyme	N0.HOG0007019	0	14	1
CAZyme	N0.HOG0007026	2	2	208
CAZyme	N0.HOG0007031	1	1	371
CAZyme	N0.HOG0007042	2	0	327
CAZyme	N0.HOG0007057	0	2	269
CAZyme	N0.HOG0007066	1	2	89
CAZyme	N0.HOG0007073	0	5	22
CAZyme	N0.HOG0007105	2	2	208
CAZyme	N0.HOG0007124	0	3	53
CAZyme	N0.HOG0007131	0	2	269
CAZyme	N0.HOG0007135	4	0	49
CAZyme	N0.HOG0007136	2	2	208
CAZyme	N0.HOG0007159	2	3	25
CAZyme	N0.HOG0007161	0	3	53
CAZyme	N0.HOG0007163	4	0	49
CAZyme	N0.HOG0007170	2	1	87
CAZyme	N0.HOG0007183	0	3	53
CAZyme	N0.HOG0007197	1	1	371
CAZyme	N0.HOG0007201	0	4	43
CAZyme	N0.HOG0007205	2	0	327
CAZyme	N0.HOG0007219	0	2	269
CAZyme	N0.HOG0007232	1	0	85
CAZyme	N0.HOG0007233	0	2	269
CAZyme	N0.HOG0007241	1	2	89
CAZyme	N0.HOG0007257	2	2	208
CAZyme	N0.HOG0007271	0	2	269
CAZyme	N0.HOG0007276	8	9	1
CAZyme	N0.HOG0007280	2	2.5	6
CAZyme	N0.HOG0007289	2	1.5	19
CAZyme	N0.HOG0007309	3	3	32
CAZyme	N0.HOG0007319	5	0	21
CAZyme	N0.HOG0007328	4	0	49
CAZyme	N0.HOG0007338	4	0	49
CAZyme	N0.HOG0007339	1	1.5	20
CAZyme	N0.HOG0007349	3	0	50
CAZyme	N0.HOG0007382	4	2	8
CAZyme	N0.HOG0007386	2	2	208
CAZyme	N0.HOG0007387	2	0	327
CAZyme	N0.HOG0007393	2	0	327
CAZyme	N0.HOG0007402	2	0	327
CAZyme	N0.HOG0007410	1	1.5	20
CAZyme	N0.HOG0007419	3	0	50
CAZyme	N0.HOG0007425	4	1	2
CAZyme	N0.HOG0007468	1	1	371
CAZyme	N0.HOG0007469	2	2.5	6
CAZyme	N0.HOG0007474	4	0	49
CAZyme	N0.HOG0007476	2	1	87
CAZyme	N0.HOG0007481	1	1	371
CAZyme	N0.HOG0007483	1	0	85
CAZyme	N0.HOG0007485	1	0	85
CAZyme	N0.HOG0007488	2	1	87
CAZyme	N0.HOG0007489	2	2	208
CAZyme	N0.HOG0007491	0	2	269
CAZyme	N0.HOG0007492	0	5	22
CAZyme	N0.HOG0007495	3	2	33
CAZyme	N0.HOG0007496	2	0	327
CAZyme	N0.HOG0007499	0	2	269
CAZyme	N0.HOG0007502	1	1	371
CAZyme	N0.HOG0007508	2	2	208
CAZyme	N0.HOG0007513	2	2	208
CAZyme	N0.HOG0007522	0	2	269
CAZyme	N0.HOG0007524	1	0	85
CAZyme	N0.HOG0007525	2	2	208
CAZyme	N0.HOG0007529	1	0	85
CAZyme	N0.HOG0007532	0	2	269
CAZyme	N0.HOG0007537	2	0	327
CAZyme	N0.HOG0007540	1	2.5	4
CAZyme	N0.HOG0007551	2	1.5	19
CAZyme	N0.HOG0007553	3	3	32
CAZyme	N0.HOG0007558	1	1	371
CAZyme	N0.HOG0007561	1	0	85
CAZyme	N0.HOG0007570	4	9	2
CAZyme	N0.HOG0007571	2	1	87
CAZyme	N0.HOG0007580	0	9	5
CAZyme	N0.HOG0007581	2	0	327
CAZyme	N0.HOG0007593	3	0	50
CAZyme	N0.HOG0007594	0	1	70
CAZyme	N0.HOG0007627	4	0	49
CAZyme	N0.HOG0007628	0	28	2
CAZyme	N0.HOG0007630	2	2	208
CAZyme	N0.HOG0007635	0	3.5	8
CAZyme	N0.HOG0007636	1	1	371
CAZyme	N0.HOG0007644	2	0	327
CAZyme	N0.HOG0007646	1	3	5
CAZyme	N0.HOG0007657	2	2	208
CAZyme	N0.HOG0007663	0	2	269
CAZyme	N0.HOG0007665	1	1	371
CAZyme	N0.HOG0007667	0	3	53
CAZyme	N0.HOG0007675	2	0	327
CAZyme	N0.HOG0007677	1	1	371
CAZyme	N0.HOG0007691	3	3	32
CAZyme	N0.HOG0007694	1	1	371
CAZyme	N0.HOG0007698	3	3	32
CAZyme	N0.HOG0007699	1	1	371
CAZyme	N0.HOG0007707	3	0	50
CAZyme	N0.HOG0007717	0	5.5	5
CAZyme	N0.HOG0007735	0	1	70
CAZyme	N0.HOG0007739	4	0	49
CAZyme	N0.HOG0007747	3	2	33
CAZyme	N0.HOG0007750	5	1.5	1
CAZyme	N0.HOG0007755	2	2	208
CAZyme	N0.HOG0007760	1.5	1	18
CAZyme	N0.HOG0007777	1	2	89
CAZyme	N0.HOG0007779	0	2	269
CAZyme	N0.HOG0007781	1	1.5	20
CAZyme	N0.HOG0007796	3	3	32
CAZyme	N0.HOG0007800	0	1	70
CAZyme	N0.HOG0007804	0	3	53
CAZyme	N0.HOG0007808	0	4	43
CAZyme	N0.HOG0007809	1	0	85
CAZyme	N0.HOG0007815	2	0	327
CAZyme	N0.HOG0007825	3	3	32
CAZyme	N0.HOG0007826	0	2	269
CAZyme	N0.HOG0007838	1	2	89
CAZyme	N0.HOG0007849	0	3	53
CAZyme	N0.HOG0007852	1	1	371
CAZyme	N0.HOG0007854	0	3	53
CAZyme	N0.HOG0007859	0	3	53
CAZyme	N0.HOG0007866	2	0	327
CAZyme	N0.HOG0007880	2	2	208
CAZyme	N0.HOG0007881	2	0	327
CAZyme	N0.HOG0007905	1	1	371
CAZyme	N0.HOG0007907	0	3	53
CAZyme	N0.HOG0007920	1	1	371
CAZyme	N0.HOG0007924	2	2	208
CAZyme	N0.HOG0007928	3	2	33
CAZyme	N0.HOG0007933	2	1	87
CAZyme	N0.HOG0007946	2	0	327
CAZyme	N0.HOG0007953	2	0	327
CAZyme	N0.HOG0007963	2	0	327
CAZyme	N0.HOG0007987	2	1	87
CAZyme	N0.HOG0007990	0	2	269
CAZyme	N0.HOG0008008	1	3	5
CAZyme	N0.HOG0008009	1	1	371
CAZyme	N0.HOG0008017	0	2	269
CAZyme	N0.HOG0008037	1	0	85
CAZyme	N0.HOG0008042	0	2	269
CAZyme	N0.HOG0008057	5	1	1
CAZyme	N0.HOG0008058	0	4	43
CAZyme	N0.HOG0008060	6	0	10
CAZyme	N0.HOG0008065	2	3	25
CAZyme	N0.HOG0008071	1	1	371
CAZyme	N0.HOG0008076	0	2.5	10
CAZyme	N0.HOG0008077	2	1	87
CAZyme	N0.HOG0008081	1	2	89
CAZyme	N0.HOG0008087	2	1	87
CAZyme	N0.HOG0008094	1	1	371
CAZyme	N0.HOG0008104	0	2.5	10
CAZyme	N0.HOG0008108	1	1	371
CAZyme	N0.HOG0008121	2	2	208
CAZyme	N0.HOG0008128	3	0	50
CAZyme	N0.HOG0008138	0	5	22
CAZyme	N0.HOG0008142	0	1	70
CAZyme	N0.HOG0008143	1	2	89
CAZyme	N0.HOG0008151	2	0	327
CAZyme	N0.HOG0008153	0	2	269
CAZyme	N0.HOG0008165	2	0	327
CAZyme	N0.HOG0008199	0	3	53
CAZyme	N0.HOG0008201	2	3	25
CAZyme	N0.HOG0008211	0	3	53
CAZyme	N0.HOG0008219	2	0	327
CAZyme	N0.HOG0008237	1	2	89
CAZyme	N0.HOG0008238	2	1	87
CAZyme	N0.HOG0008258	1	1	371
CAZyme	N0.HOG0008266	1	3.5	2
CAZyme	N0.HOG0008272	2	1	87
CAZyme	N0.HOG0008276	3	2	33
CAZyme	N0.HOG0008278	1	2	89
CAZyme	N0.HOG0008286	2	2	208
CAZyme	N0.HOG0008287	2	2	208
CAZyme	N0.HOG0008290	0	5	22
CAZyme	N0.HOG0008294	0	1	70
CAZyme	N0.HOG0008295	4	0	49
CAZyme	N0.HOG0008298	2	0	327
CAZyme	N0.HOG0008321	1	1	371
CAZyme	N0.HOG0008322	0	2	269
CAZyme	N0.HOG0008330	3	0	50
CAZyme	N0.HOG0008338	2	0	327
CAZyme	N0.HOG0008347	0	1	70
CAZyme	N0.HOG0008350	1	2	89
CAZyme	N0.HOG0008352	3	0	50
CAZyme	N0.HOG0008354	1	1	371
CAZyme	N0.HOG0008356	0	2	269
CAZyme	N0.HOG0008366	3	3	32
CAZyme	N0.HOG0008391	1	1	371
CAZyme	N0.HOG0008395	1	1	371
CAZyme	N0.HOG0008404	2	2	208
CAZyme	N0.HOG0008426	2	4	9
CAZyme	N0.HOG0008427	1	0	85
CAZyme	N0.HOG0008431	1	1	371
CAZyme	N0.HOG0008440	0	2	269
CAZyme	N0.HOG0008445	2	0	327
CAZyme	N0.HOG0008450	2	2	208
CAZyme	N0.HOG0008458	2	2	208
CAZyme	N0.HOG0008467	1	1	371
CAZyme	N0.HOG0008472	2	1	87
CAZyme	N0.HOG0008482	0	2	269
CAZyme	N0.HOG0008486	1	1	371
CAZyme	N0.HOG0008490	1	1	371
CAZyme	N0.HOG0008497	1	2	89
CAZyme	N0.HOG0008508	1	4	3
CAZyme	N0.HOG0008509	1	1	371
CAZyme	N0.HOG0008514	1	1	371
CAZyme	N0.HOG0008515	1	1	371
CAZyme	N0.HOG0008518	2	0	327
CAZyme	N0.HOG0008538	2	0	327
CAZyme	N0.HOG0008540	0	5	22
CAZyme	N0.HOG0008545	2	2	208
CAZyme	N0.HOG0008552	2.5	0	5
CAZyme	N0.HOG0008556	3	0	50
CAZyme	N0.HOG0008573	0	3.5	8
CAZyme	N0.HOG0008579	2	2	208
CAZyme	N0.HOG0008586	1	1	371
CAZyme	N0.HOG0008595	4	0	49
CAZyme	N0.HOG0008609	2	0	327
CAZyme	N0.HOG0008619	3	2	33
CAZyme	N0.HOG0008624	3	2	33
CAZyme	N0.HOG0008629	0	4	43
CAZyme	N0.HOG0008635	1.5	2	20
CAZyme	N0.HOG0008637	1	1	371
CAZyme	N0.HOG0008662	1	1	371
CAZyme	N0.HOG0008673	0	3	53
CAZyme	N0.HOG0008678	2	1	87
CAZyme	N0.HOG0008679	1	1	371
CAZyme	N0.HOG0008681	0	1	70
CAZyme	N0.HOG0008687	1	4	3
CAZyme	N0.HOG0008706	1	1	371
CAZyme	N0.HOG0008708	0	1	70
CAZyme	N0.HOG0008714	2	1.5	19
CAZyme	N0.HOG0008770	2	0	327
CAZyme	N0.HOG0008786	4	0	49
CAZyme	N0.HOG0008792	0	2	269
CAZyme	N0.HOG0008823	2	1	87
CAZyme	N0.HOG0008828	1	1	371
CAZyme	N0.HOG0008859	1	1	371
CAZyme	N0.HOG0008862	2	0	327
CAZyme	N0.HOG0008868	3	0	50
CAZyme	N0.HOG0008876	0	1.5	15
CAZyme	N0.HOG0008877	1	2	89
CAZyme	N0.HOG0008878	1	0	85
CAZyme	N0.HOG0008884	4.5	2	1
CAZyme	N0.HOG0008894	2	1	87
CAZyme	N0.HOG0008903	1	1	371
CAZyme	N0.HOG0008929	4	0	49
CAZyme	N0.HOG0008937	1	1	371
CAZyme	N0.HOG0008942	0	2	269
CAZyme	N0.HOG0008944	0	1	70
CAZyme	N0.HOG0008956	2	2	208
CAZyme	N0.HOG0008964	0	3	53
CAZyme	N0.HOG0008971	1	2	89
CAZyme	N0.HOG0008974	1	0	85
CAZyme	N0.HOG0008995	0	2	269
CAZyme	N0.HOG0009002	2	2	208
CAZyme	N0.HOG0009004	1	1	371
CAZyme	N0.HOG0009015	1	2	89
CAZyme	N0.HOG0009036	1	1	371
CAZyme	N0.HOG0009053	0	2.5	10
CAZyme	N0.HOG0009059	2	2	208
CAZyme	N0.HOG0009061	0	2	269
CAZyme	N0.HOG0009062	1	2	89
CAZyme	N0.HOG0009096	0	2	269
CAZyme	N0.HOG0009103	2	2	208
CAZyme	N0.HOG0009106	0	2	269
CAZyme	N0.HOG0009109	2	0	327
CAZyme	N0.HOG0009125	1	2	89
CAZyme	N0.HOG0009141	2	0	327
CAZyme	N0.HOG0009148	1	1	371
CAZyme	N0.HOG0009151	2	1	87
CAZyme	N0.HOG0009156	1	1	371
CAZyme	N0.HOG0009157	2	2	208
CAZyme	N0.HOG0009159	1	2	89
CAZyme	N0.HOG0009161	1	2	89
CAZyme	N0.HOG0009162	2	0	327
CAZyme	N0.HOG0009167	0	6	12
CAZyme	N0.HOG0009175	2	0	327
CAZyme	N0.HOG0009191	2	1.5	19
CAZyme	N0.HOG0009198	1	1	371
CAZyme	N0.HOG0009206	0	2	269
CAZyme	N0.HOG0009208	1	2.5	4
CAZyme	N0.HOG0009233	2	2	208
CAZyme	N0.HOG0009258	1	2	89
CAZyme	N0.HOG0009288	1	1	371
CAZyme	N0.HOG0009291	2	0	327
CAZyme	N0.HOG0009293	4	1	2
CAZyme	N0.HOG0009294	2	0	327
CAZyme	N0.HOG0009302	1	1	371
CAZyme	N0.HOG0009310	2	0	327
CAZyme	N0.HOG0009323	2	1	87
CAZyme	N0.HOG0009330	1	1.5	20
CAZyme	N0.HOG0009344	1	0	85
CAZyme	N0.HOG0009347	0	1	70
CAZyme	N0.HOG0009363	2	1	87
CAZyme	N0.HOG0009368	4	0	49
CAZyme	N0.HOG0009380	5	0	21
CAZyme	N0.HOG0009390	2	2	208
CAZyme	N0.HOG0009410	3	0	50
CAZyme	N0.HOG0009415	2	2	208
CAZyme	N0.HOG0009416	2	0	327
CAZyme	N0.HOG0009424	1	1	371
CAZyme	N0.HOG0009454	1	1	371
CAZyme	N0.HOG0009481	1	1.5	20
CAZyme	N0.HOG0009495	1	1	371
CAZyme	N0.HOG0009518	0	8	9
CAZyme	N0.HOG0009529	2	0	327
CAZyme	N0.HOG0009530	0	30	2
CAZyme	N0.HOG0009542	2	2	208
CAZyme	N0.HOG0009544	2	1	87
CAZyme	N0.HOG0009578	2	2	208
CAZyme	N0.HOG0009596	2	0	327
CAZyme	N0.HOG0009597	0	1	70
CAZyme	N0.HOG0009598	2	2	208
CAZyme	N0.HOG0009609	0	2	269
CAZyme	N0.HOG0009611	1	1	371
CAZyme	N0.HOG0009612	0	2	269
CAZyme	N0.HOG0009634	1	2	89
CAZyme	N0.HOG0009637	2	0	327
CAZyme	N0.HOG0009643	2	0	327
CAZyme	N0.HOG0009658	0	1	70
CAZyme	N0.HOG0009661	1	0	85
CAZyme	N0.HOG0009663	2	2	208
CAZyme	N0.HOG0009664	2	2	208
CAZyme	N0.HOG0009670	3	2	33
CAZyme	N0.HOG0009680	3.5	0	5
CAZyme	N0.HOG0009699	1	1	371
CAZyme	N0.HOG0009700	1	1	371
CAZyme	N0.HOG0009708	1.5	2	20
CAZyme	N0.HOG0009711	1	1	371
CAZyme	N0.HOG0009731	2	2	208
CAZyme	N0.HOG0009745	1	0	85
CAZyme	N0.HOG0009766	1	0	85
CAZyme	N0.HOG0009769	1	2	89
CAZyme	N0.HOG0009772	0	2	269
CAZyme	N0.HOG0009776	1	1	371
CAZyme	N0.HOG0009785	1	1	371
CAZyme	N0.HOG0009811	0	28	2
CAZyme	N0.HOG0009860	2	0	327
CAZyme	N0.HOG0009863	1	1	371
CAZyme	N0.HOG0009882	1	1.5	20
CAZyme	N0.HOG0009886	1	1	371
CAZyme	N0.HOG0009888	1	2	89
CAZyme	N0.HOG0009891	2	2	208
CAZyme	N0.HOG0009897	1	1	371
CAZyme	N0.HOG0009928	1.5	1	18
CAZyme	N0.HOG0009947	1	1	371
CAZyme	N0.HOG0009948	2	2	208
CAZyme	N0.HOG0009963	1	1	371
CAZyme	N0.HOG0009972	1	2	89
CAZyme	N0.HOG0009985	1	1	371
CAZyme	N0.HOG0010001	0	7.5	3
CAZyme	N0.HOG0010019	2	1.5	19
CAZyme	N0.HOG0010031	1.5	1	18
CAZyme	N0.HOG0010036	1	1	371
CAZyme	N0.HOG0010037	1	0	85
CAZyme	N0.HOG0010066	1	2.5	4
CAZyme	N0.HOG0010069	2	0	327
CAZyme	N0.HOG0010073	2	3	25
CAZyme	N0.HOG0010085	2	0	327
CAZyme	N0.HOG0010086	5	0	21
CAZyme	N0.HOG0010091	1	1	371
CAZyme	N0.HOG0010094	2	0	327
CAZyme	N0.HOG0010101	1	2	89
CAZyme	N0.HOG0010115	0	1	70
CAZyme	N0.HOG0010121	1.5	1	18
CAZyme	N0.HOG0010129	3	1	4
CAZyme	N0.HOG0010136	1	1	371
CAZyme	N0.HOG0010146	1	2	89
CAZyme	N0.HOG0010148	0	4	43
CAZyme	N0.HOG0010153	2	0	327
CAZyme	N0.HOG0010166	1	1	371
CAZyme	N0.HOG0010174	0	2	269
CAZyme	N0.HOG0010184	0	16	1
CAZyme	N0.HOG0010191	1	0	85
CAZyme	N0.HOG0010194	2	2	208
CAZyme	N0.HOG0010222	1	1	371
CAZyme	N0.HOG0010227	5	0	21
CAZyme	N0.HOG0010234	2	0	327
CAZyme	N0.HOG0010242	0	2	269
CAZyme	N0.HOG0010257	2	4	9
CAZyme	N0.HOG0010265	1.5	2	20
CAZyme	N0.HOG0010303	1	1	371
CAZyme	N0.HOG0010316	1.5	1.5	2
CAZyme	N0.HOG0010321	2	0	327
CAZyme	N0.HOG0010325	1	0	85
CAZyme	N0.HOG0010347	1	1	371
CAZyme	N0.HOG0010349	2	2	208
CAZyme	N0.HOG0010360	3	0	50
CAZyme	N0.HOG0010365	1.5	1	18
CAZyme	N0.HOG0010377	4	2	8
CAZyme	N0.HOG0010383	2	0	327
CAZyme	N0.HOG0010388	0	1	70
CAZyme	N0.HOG0010448	0	1	70
CAZyme	N0.HOG0010450	1	1	371
CAZyme	N0.HOG0010467	0	2	269
CAZyme	N0.HOG0010471	1	1	371
CAZyme	N0.HOG0010472	0	2	269
CAZyme	N0.HOG0010483	0	2	269
CAZyme	N0.HOG0010495	1	1	371
CAZyme	N0.HOG0010502	2	0	327
CAZyme	N0.HOG0010505	1	1	371
CAZyme	N0.HOG0010513	0	1.5	15
CAZyme	N0.HOG0010521	2	2	208
CAZyme	N0.HOG0010547	8	2	1
CAZyme	N0.HOG0010550	3	0	50
CAZyme	N0.HOG0010592	2	0	327
CAZyme	N0.HOG0010614	1	1	371
CAZyme	N0.HOG0010633	1	1	371
CAZyme	N0.HOG0010652	1	1	371
CAZyme	N0.HOG0010690	1	1	371
CAZyme	N0.HOG0010696	2	1	87
CAZyme	N0.HOG0010700	1	1	371
CAZyme	N0.HOG0010742	1	1	371
CAZyme	N0.HOG0010743	2	2	208
CAZyme	N0.HOG0010744	3	1	4
CAZyme	N0.HOG0010748	0	2	269
CAZyme	N0.HOG0010753	2	1	87
CAZyme	N0.HOG0010759	2	2	208
CAZyme	N0.HOG0010774	5	3	5
CAZyme	N0.HOG0010802	0	2	269
CAZyme	N0.HOG0010858	2	0	327
CAZyme	N0.HOG0010860	1	1	371
CAZyme	N0.HOG0010864	2	0	327
CAZyme	N0.HOG0010866	1	1	371
CAZyme	N0.HOG0010883	2	0	327
CAZyme	N0.HOG0010906	1	1.5	20
CAZyme	N0.HOG0010913	1	1.5	20
CAZyme	N0.HOG0010920	2	0	327
CAZyme	N0.HOG0010928	1	2	89
CAZyme	N0.HOG0010968	1	2	89
CAZyme	N0.HOG0010969	2	0	327
CAZyme	N0.HOG0010983	6	0	10
CAZyme	N0.HOG0011010	0	2	269
CAZyme	N0.HOG0011061	2	1	87
CAZyme	N0.HOG0011079	0	2	269
CAZyme	N0.HOG0011093	1	1	371
CAZyme	N0.HOG0011132	2	0	327
CAZyme	N0.HOG0011161	2	1	87
CAZyme	N0.HOG0011169	0	2.5	10
CAZyme	N0.HOG0011250	2	2	208
CAZyme	N0.HOG0011260	0	2	269
CAZyme	N0.HOG0011284	0	2	269
CAZyme	N0.HOG0011305	1	1	371
CAZyme	N0.HOG0011306	1	1	371
CAZyme	N0.HOG0011313	1	2.5	4
CAZyme	N0.HOG0011316	1	1	371
CAZyme	N0.HOG0011326	1	1	371
CAZyme	N0.HOG0011334	0	1	70
CAZyme	N0.HOG0011360	0	2	269
CAZyme	N0.HOG0011415	0	2	269
CAZyme	N0.HOG0011419	3	3	32
CAZyme	N0.HOG0011435	10	0	3
CAZyme	N0.HOG0011460	1.5	1	18
CAZyme	N0.HOG0011501	2	0	327
CAZyme	N0.HOG0011530	0	4	43
CAZyme	N0.HOG0011531	1	1	371
CAZyme	N0.HOG0011557	2	0	327
CAZyme	N0.HOG0011585	2	0	327
CAZyme	N0.HOG0011592	1	1	371
CAZyme	N0.HOG0011604	1	1	371
CAZyme	N0.HOG0011616	0	2	269
CAZyme	N0.HOG0011651	1.5	0	20
CAZyme	N0.HOG0011667	0	1	70
CAZyme	N0.HOG0011692	1	1	371
CAZyme	N0.HOG0011694	1	1	371
CAZyme	N0.HOG0011699	0	2	269
CAZyme	N0.HOG0011718	0	2.5	10
CAZyme	N0.HOG0011757	2	0	327
CAZyme	N0.HOG0011845	0	2	269
CAZyme	N0.HOG0011851	1.5	1	18
CAZyme	N0.HOG0011900	1	2	89
CAZyme	N0.HOG0011901	4	2	8
CAZyme	N0.HOG0011919	3	3	32
CAZyme	N0.HOG0011958	1.5	2	20
CAZyme	N0.HOG0011967	1	1	371
CAZyme	N0.HOG0011986	2	0	327
CAZyme	N0.HOG0012008	2	2	208
CAZyme	N0.HOG0012018	2	0	327
CAZyme	N0.HOG0012060	0	2	269
CAZyme	N0.HOG0012068	1	1	371
CAZyme	N0.HOG0012076	1	2	89
CAZyme	N0.HOG0012085	1	1	371
CAZyme	N0.HOG0012102	1	1	371
CAZyme	N0.HOG0012115	1.5	2	20
CAZyme	N0.HOG0012128	1	1	371
CAZyme	N0.HOG0012136	0	2	269
CAZyme	N0.HOG0012159	0	2	269
CAZyme	N0.HOG0012177	2	2	208
CAZyme	N0.HOG0012188	2	2	208
CAZyme	N0.HOG0012220	0	2	269
CAZyme	N0.HOG0012226	4	0	49
CAZyme	N0.HOG0012251	1	1	371
CAZyme	N0.HOG0012324	0	2	269
CAZyme	N0.HOG0012369	1	1	371
CAZyme	N0.HOG0012390	0	2	269
CAZyme	N0.HOG0012411	1	1	371
CAZyme	N0.HOG0012481	1	1	371
CAZyme	N0.HOG0012496	0	6	12
CAZyme	N0.HOG0012522	0	4	43
CAZyme	N0.HOG0012526	3	0	50
CAZyme	N0.HOG0012528	4	2	8
CAZyme	N0.HOG0012541	1	1	371
CAZyme	N0.HOG0012557	0	2	269
CAZyme	N0.HOG0012572	0	2	269
CAZyme	N0.HOG0012586	0	4	43
CAZyme	N0.HOG0012664	1	1	371
CAZyme	N0.HOG0012680	1	0	85
CAZyme	N0.HOG0012685	0	5.5	5
CAZyme	N0.HOG0012689	1	1	371
CAZyme	N0.HOG0012701	2	1	87
CAZyme	N0.HOG0012722	2	1	87
CAZyme	N0.HOG0012754	1.5	1	18
CAZyme	N0.HOG0012755	1	2	89
CAZyme	N0.HOG0012761	2	1.5	19
CAZyme	N0.HOG0012769	0	6	12
CAZyme	N0.HOG0012798	1.5	2	20
CAZyme	N0.HOG0012821	3	0	50
CAZyme	N0.HOG0012852	0	2	269
CAZyme	N0.HOG0012876	2	1.5	19
CAZyme	N0.HOG0012882	1	2	89
CAZyme	N0.HOG0012885	2	0	327
CAZyme	N0.HOG0012919	2	0	327
CAZyme	N0.HOG0012946	2	2	208
CAZyme	N0.HOG0013044	6	0	10
CAZyme	N0.HOG0013057	0	2	269
CAZyme	N0.HOG0013058	1	1	371
CAZyme	N0.HOG0013083	0	1	70
CAZyme	N0.HOG0013086	0	2	269
CAZyme	N0.HOG0013103	2.5	0	5
CAZyme	N0.HOG0013108	0	2	269
CAZyme	N0.HOG0013113	0	2	269
CAZyme	N0.HOG0013115	1	1	371
CAZyme	N0.HOG0013121	2	0	327
CAZyme	N0.HOG0013148	2	2	208
CAZyme	N0.HOG0013169	0	4	43
CAZyme	N0.HOG0013187	0	1	70
CAZyme	N0.HOG0013198	2	4	9
CAZyme	N0.HOG0013238	2	0	327
CAZyme	N0.HOG0013246	2	2	208
CAZyme	N0.HOG0013279	2	1	87
CAZyme	N0.HOG0013297	2	0	327
CAZyme	N0.HOG0013313	1	0	85
CAZyme	N0.HOG0013314	0	1	70
CAZyme	N0.HOG0013317	1.5	3	1
CAZyme	N0.HOG0013330	0	2	269
CAZyme	N0.HOG0013334	1.5	1	18
CAZyme	N0.HOG0013365	2	2	208
CAZyme	N0.HOG0013376	0	6	12
CAZyme	N0.HOG0013379	0	3.5	8
CAZyme	N0.HOG0013382	4	2	8
CAZyme	N0.HOG0013439	2	2	208
CAZyme	N0.HOG0013472	1	1	371
CAZyme	N0.HOG0013487	2	1.5	19
CAZyme	N0.HOG0013493	0	2	269
CAZyme	N0.HOG0013494	2	0	327
CAZyme	N0.HOG0013555	1	1	371
CAZyme	N0.HOG0013571	0	2	269
CAZyme	N0.HOG0013616	0	2	269
CAZyme	N0.HOG0013709	2	2	208
CAZyme	N0.HOG0013731	1	2	89
CAZyme	N0.HOG0013735	2	2	208
CAZyme	N0.HOG0013774	0	4	43
CAZyme	N0.HOG0013778	2	2	208
CAZyme	N0.HOG0013857	2	0	327
CAZyme	N0.HOG0013944	2	0	327
CAZyme	N0.HOG0014024	1	2	89
CAZyme	N0.HOG0014096	2	1	87
CAZyme	N0.HOG0014098	3.5	0	5
CAZyme	N0.HOG0014163	0	2	269
CAZyme	N0.HOG0014230	0	2	269
CAZyme	N0.HOG0014243	1	1.5	20
CAZyme	N0.HOG0014245	1	1	371
CAZyme	N0.HOG0014281	0	2	269
CAZyme	N0.HOG0014323	2	1	87
CAZyme	N0.HOG0014373	3.5	0	5
CAZyme	N0.HOG0014374	0	2	269
CAZyme	N0.HOG0014473	0	2	269
CAZyme	N0.HOG0014506	2	3	25
CAZyme	N0.HOG0014576	0	1.5	15
CAZyme	N0.HOG0014617	2	2	208
CAZyme	N0.HOG0014636	1	2	89
CAZyme	N0.HOG0014670	0	1.5	15
CAZyme	N0.HOG0014674	2	1	87
CAZyme	N0.HOG0014689	2	2	208
[truncated: 20,822 more rows]

## Sheet: Table S5 PIC_sig_CAZymes
Table S5. Results of applying phylogenetically independent contrasts (PIC) to CAZyme families, showing significant expansions of predicted CAZyme families linked to the ambrosia lifestyle
Trait	Estimate	StdError	tValue	pValue
CE4	0.806618	0.273681	2.94729	0.00469555
PL1_4	1.67176	0.597162	2.79951	0.0070457
AA4	1.61263	0.616335	2.61648	0.0114479
CBM50+CBM50	1.10328	0.472708	2.33396	0.0232791
GH18+CBM24	1.32325	0.599349	2.20782	0.0314459
GH5_41	-0.493316	0.226298	-2.17994	0.03356
GT35	-0.549471	0.256046	-2.14598	0.0363029
GH51_1	0.805732	0.377059	2.13688	0.0370705
GH154	0.909847	0.430653	2.11272	0.0391787
GH43_2	0.625336	0.301344	2.07516	0.0426623
GH47+GH47	-1.26671	0.614971	-2.05979	0.0441636
GH3	0.648243	0.316914	2.04549	0.0456018
GT3	-0.714654	0.351423	-2.0336	0.0468274
CBM50	1.76001	0.867134	2.02969	0.0479516
GT32	1.34188	0.664106	2.02058	0.0489219
